# Supplementary material for: RNA Sequencing of Collecting Duct Renal Cell Carcinoma Suggests an Interaction between miRNA and Target Genes and a Predominance of Deregulated Solute Carrier Genes
Source: Cancers (Basel). 2019 Dec 24;12(1):64. doi: 10.3390/cancers12010064 (PMC7017122; doi:10.3390/cancers12010064)
Supplement: Supplementary file 1 [file cancers-12-00064-s001.zip]

Archive with 3 entries (2 files):
- cancers-667778-suppl-XML/
- cancers-667778-suppl-XML/cancers-667778-suppl-Figures.docx
- cancers-667778-suppl-XML/cancers-667778-suppl-Tables.xlsx
