# Supplementary material for: RNA Sequencing of Collecting Duct Renal Cell Carcinoma Suggests an Interaction between miRNA and Target Genes and a Predominance of Deregulated Solute Carrier Genes
Source: Cancers (Basel). 2019 Dec 24;12(1):64. doi: 10.3390/cancers12010064 (PMC7017122; doi:10.3390/cancers12010064)
Supplement: Supplementary file 1 [file cancers-12-00064-s001.zip › cancers-667778-suppl-XML/cancers-667778-suppl-Tables.xlsx]

## Sheet: Readme
Supplmentary tables:
Table S1 Results of differential gene expression analysis
Table S1_All genes: statistical results of all selected genes (n=16672).
Table S1_SDE_PCG_FC1: significantly (padj<=0.05) differentially expressed protein-coding genes with |log2FC|≥1.
Table S1_SDE_PCG_FC3: significantly (padj<=0.05) differentially expressed protein-coding genes with |log2FC|≥3.
Table S1_SDE_PCG_FC6: significantly (padj<=0.05) differentially expressed protein-coding genes with |log2FC)≥6. Genes of interest are highlighted in yellow.
Table S2: Results of gene set enrichment analysis using the genes from Table S1_SDE_PCG_FC1. Databases used include KEGG, WikiPathway, Reactome. Pathways of interest are highlighted in yellow.
Table S3: RNA transcriptome sequencing data for single nucleotide variations. Samples of interest are highlighted in yellow.
Table S4: miRNA-gene interactions and correlation analysis.
Table S5: Putative miRNA binding sites on 3' UTR of SLC7A11. Binding sites of interest are highlighted in yellow.
Table S6: Statistics of the read counts that were mapped and identified in the RNA sequencing data.
Table S7: Read counts of all identified genes (n=58396).

## Sheet: Table S1 All genes
General information				Statistical results						Read counts in samples (No: normal tissue; Tu: CDC (Ductus Bellini Carcinoma))
ensembl_gene_id	hgnc_symbol	gene_biotype	description	baseMean	log2FoldChange	lfcSE	stat	pvalue	padj	No3	No4	No5	No6	No2	No7	No8	No9	Tu1	Tu2
ENSG00000126878	AIF1L	protein_coding	allograft inflammatory factor 1 like [Source:HGNC Symbol;Acc:HGNC:28904]	5350.39	-5.69852	0.29694	19.1908	4.41699e-82	7.36401e-78	6897	10027	8260	6200	4300	6667	6914	5515	114	121
ENSG00000075891	PAX2	protein_coding	paired box 2 [Source:HGNC Symbol;Acc:HGNC:8616]	1624.3	-6.80622	0.359401	18.9377	5.58022e-80	4.65167e-76	1676	2145	2832	2135	1675	2104	2373	1681	12	21
ENSG00000105929	ATP6V0A4	protein_coding	ATPase H+ transporting V0 subunit a4 [Source:HGNC Symbol;Acc:HGNC:866]	1464.76	-6.29244	0.342511	18.3715	2.22224e-75	1.23497e-71	1804	1758	2358	1795	1430	1519	2056	2132	22	21
ENSG00000154556	SORBS2	protein_coding	sorbin and SH3 domain containing 2 [Source:HGNC Symbol;Acc:HGNC:24098]	1370.09	-3.5363	0.205878	17.1767	3.97069e-66	1.65498e-62	1503	1775	1702	1761	1965	1528	1822	1657	120	144
ENSG00000229847	EMX2OS	antisense	EMX2 opposite strand/antisense RNA [Source:HGNC Symbol;Acc:HGNC:18511]	1588.16	-5.60882	0.34516	16.2499	2.23748e-59	7.46066e-56	1767	1794	2161	2399	2650	1603	1723	1999	26	47
ENSG00000066230	SLC9A3	protein_coding	solute carrier family 9 member A3 [Source:HGNC Symbol;Acc:HGNC:11073]	1921.47	-7.59091	0.481268	15.7727	4.79522e-56	1.33243e-52	2180	3164	2611	3479	2741	1327	2841	1366	12	11
ENSG00000132128	LRRC41	protein_coding	leucine rich repeat containing 41 [Source:HGNC Symbol;Acc:HGNC:16917]	1689.87	1.83903	0.117197	-15.6919	1.71899e-55	4.09415e-52	1020	1341	1076	1119	1205	1192	1086	1105	4031	3360
ENSG00000196482	ESRRG	protein_coding	estrogen related receptor gamma [Source:HGNC Symbol;Acc:HGNC:3474]	1609.43	-6.52929	0.427178	15.2847	9.66685e-53	2.01457e-49	2202	1577	2272	2171	1820	1762	2098	2363	36	6
ENSG00000115896	PLCL1	protein_coding	phospholipase C like 1 (inactive) [Source:HGNC Symbol;Acc:HGNC:9063]	1293.8	-5.13628	0.342434	14.9993	7.41462e-51	1.37352e-47	1891	1536	1358	2111	1015	1581	1847	1710	49	36
ENSG00000133687	TMTC1	protein_coding	transmembrane and tetratricopeptide repeat containing 1 [Source:HGNC Symbol;Acc:HGNC:24099]	1349.55	-3.48874	0.232817	14.9849	9.21765e-51	1.53677e-47	1743	2046	1325	1544	1760	1487	1701	1878	133	137
ENSG00000113594	LIFR	protein_coding	LIF receptor alpha [Source:HGNC Symbol;Acc:HGNC:6597]	3075.04	-4.05288	0.274005	14.7913	1.66785e-49	2.52785e-46	3510	4259	4709	2681	3885	3744	4222	4004	298	136
ENSG00000138079	SLC3A1	protein_coding	solute carrier family 3 member 1 [Source:HGNC Symbol;Acc:HGNC:11025]	4682.64	-7.8642	0.533344	14.7451	3.30913e-49	4.59749e-46	6337	5492	3038	10945	9532	3641	3919	4617	22	24
ENSG00000250305	TRMT9B	protein_coding	tRNA methyltransferase 9B (putative) [Source:HGNC Symbol;Acc:HGNC:26725]	793.482	-4.50193	0.307093	14.6598	1.1659e-48	1.49523e-45	1100	1185	925	942	674	1008	1056	1118	34	45
ENSG00000006747	SCIN	protein_coding	scinderin [Source:HGNC Symbol;Acc:HGNC:21695]	2069.99	-4.38983	0.302202	14.5261	8.27565e-48	9.85512e-45	2528	2526	3284	2173	1808	2730	3684	2205	142	87
ENSG00000166589	CDH16	protein_coding	cadherin 16 [Source:HGNC Symbol;Acc:HGNC:1755]	6039.51	-4.79472	0.344429	13.9208	4.73707e-44	5.26509e-41	6665	8927	7868	7184	7706	8423	6929	7665	420	105
ENSG00000101049	SGK2	protein_coding	SGK2, serine/threonine kinase 2 [Source:HGNC Symbol;Acc:HGNC:13900]	889.272	-4.61606	0.334978	13.7802	3.35399e-43	3.49486e-40	1104	1007	1161	1231	1182	814	1024	1405	59	26
ENSG00000130208	APOC1	protein_coding	apolipoprotein C1 [Source:HGNC Symbol;Acc:HGNC:607]	126.187	5.6411	0.411321	-13.7146	8.30373e-43	8.14352e-40	7	17	7	9	9	23	17	8	486	578
ENSG00000142227	EMP3	protein_coding	epithelial membrane protein 3 [Source:HGNC Symbol;Acc:HGNC:3335]	379.258	3.35211	0.24615	-13.6181	3.12392e-42	2.89344e-39	109	205	121	125	160	162	116	105	1225	1273
ENSG00000197415	VEPH1	protein_coding	ventricular zone expressed PH domain containing 1 [Source:HGNC Symbol;Acc:HGNC:25735]	443.964	-4.61837	0.34028	13.5723	5.84888e-42	5.13224e-39	525	454	699	578	528	470	655	563	18	23
ENSG00000111181	SLC6A12	protein_coding	solute carrier family 6 member 12 [Source:HGNC Symbol;Acc:HGNC:11045]	898.258	-4.16562	0.308171	13.5173	1.23713e-41	1.03127e-38	936	1245	1470	1432	772	991	1061	1144	67	48
ENSG00000128849	CGNL1	protein_coding	cingulin like 1 [Source:HGNC Symbol;Acc:HGNC:25931]	6407.82	-4.72734	0.355069	13.3139	1.92239e-40	1.5262e-37	8164	6150	6458	10856	12571	6466	5962	7815	297	257
ENSG00000185567	AHNAK2	protein_coding	AHNAK nucleoprotein 2 [Source:HGNC Symbol;Acc:HGNC:20125]	1663.54	5.02122	0.378719	-13.2584	4.03216e-40	3.05564e-37	113	278	385	161	225	302	188	231	6430	7101
ENSG00000164197	RNF180	protein_coding	ring finger protein 180 [Source:HGNC Symbol;Acc:HGNC:27752]	458.71	-3.95441	0.300071	13.1783	1.17031e-39	8.48321e-37	649	658	528	460	668	559	586	509	24	42
ENSG00000115523	GNLY	protein_coding	granulysin [Source:HGNC Symbol;Acc:HGNC:4414]	131.705	4.93836	0.378363	-13.0519	6.19659e-39	4.30457e-36	18	31	22	6	20	27	17	16	507	558
ENSG00000148053	NTRK2	protein_coding	neurotrophic receptor tyrosine kinase 2 [Source:HGNC Symbol;Acc:HGNC:8032]	1609.82	-4.61111	0.358449	12.8641	7.17164e-38	4.78262e-35	1811	2799	2360	1448	1559	2172	2561	1715	120	37
ENSG00000120156	TEK	protein_coding	TEK receptor tyrosine kinase [Source:HGNC Symbol;Acc:HGNC:11724]	653.07	-3.42985	0.266975	12.847	8.93572e-38	5.72986e-35	726	772	852	1028	778	658	925	771	88	51
ENSG00000236283		antisense		797.226	-5.81904	0.455115	12.7859	1.96679e-37	1.21445e-34	907	1042	1413	575	689	1254	1513	771	13	19
ENSG00000198478	SH3BGRL2	protein_coding	SH3 domain binding glutamate rich protein like 2 [Source:HGNC Symbol;Acc:HGNC:15567]	557.168	-2.87447	0.225816	12.7293	4.06718e-37	2.42172e-34	657	663	745	741	833	698	621	552	84	85
ENSG00000165959	CLMN	protein_coding	calmin [Source:HGNC Symbol;Acc:HGNC:19972]	3588.23	-3.59666	0.283492	12.687	6.97904e-37	4.01223e-34	3144	4726	5852	5652	3814	4403	4330	4104	280	378
ENSG00000147606	SLC26A7	protein_coding	solute carrier family 26 member 7 [Source:HGNC Symbol;Acc:HGNC:14467]	1267.65	-6.95518	0.549277	12.6624	9.54894e-37	5.30666e-34	1486	721	2487	1098	1464	1222	2492	1840	16	8
ENSG00000103449	SALL1	protein_coding	spalt like transcription factor 1 [Source:HGNC Symbol;Acc:HGNC:10524]	1149.99	-4.02241	0.319697	12.582	2.65332e-36	1.42697e-33	1264	1670	1385	1820	1637	1136	1295	1375	124	43
ENSG00000150893	FREM2	protein_coding	FRAS1 related extracellular matrix protein 2 [Source:HGNC Symbol;Acc:HGNC:25396]	2119.17	-5.10455	0.409034	12.4795	9.65605e-36	5.0308e-33	3364	2114	1866	3411	4174	1997	2176	2231	98	47
ENSG00000169418	NPR1	protein_coding	natriuretic peptide receptor 1 [Source:HGNC Symbol;Acc:HGNC:7943]	778.083	-3.1456	0.253489	12.4092	2.32865e-35	1.17646e-32	1012	1112	858	800	778	900	1172	1093	101	96
ENSG00000138759	FRAS1	protein_coding	Fraser extracellular matrix complex subunit 1 [Source:HGNC Symbol;Acc:HGNC:19185]	3220.77	-3.94655	0.318364	12.3963	2.7352e-35	1.34121e-32	3713	3201	6101	4091	3877	3560	3789	3926	335	154
ENSG00000070159	PTPN3	protein_coding	protein tyrosine phosphatase, non-receptor type 3 [Source:HGNC Symbol;Acc:HGNC:9655]	1848.03	-1.64924	0.133084	12.3925	2.86915e-35	1.3667e-32	2132	2374	2250	2042	2098	2368	2289	1975	752	522
ENSG00000137731	FXYD2	protein_coding	FXYD domain containing ion transport regulator 2 [Source:HGNC Symbol;Acc:HGNC:4026]	830.423	-5.50191	0.444678	12.3728	3.66877e-35	1.69905e-32	750	874	998	1290	527	1525	1383	1107	29	14
ENSG00000165092	ALDH1A1	protein_coding	aldehyde dehydrogenase 1 family member A1 [Source:HGNC Symbol;Acc:HGNC:402]	2844.19	-4.01849	0.327604	12.2663	1.37433e-34	6.19264e-32	3572	4161	2407	4555	5217	3190	2628	2935	246	159
ENSG00000147257	GPC3	protein_coding	glypican 3 [Source:HGNC Symbol;Acc:HGNC:4451]	682.811	-4.44143	0.363778	12.2092	2.77695e-34	1.21835e-31	742	1339	641	803	924	937	1060	547	54	20
ENSG00000168309	FAM107A	protein_coding	family with sequence similarity 107 member A [Source:HGNC Symbol;Acc:HGNC:30827]	557.768	-4.47572	0.369665	12.1075	9.63783e-34	4.12005e-31	481	777	1152	553	604	669	641	775	28	29
ENSG00000108924	HLF	protein_coding	HLF, PAR bZIP transcription factor [Source:HGNC Symbol;Acc:HGNC:4977]	660.187	-5.53798	0.458411	12.0808	1.33386e-33	5.55953e-31	536	1004	809	1375	1118	714	494	690	20	13
ENSG00000142002	DPP9	protein_coding	dipeptidyl peptidase 9 [Source:HGNC Symbol;Acc:HGNC:18648]	968.173	2.00052	0.16607	-12.0462	2.03123e-33	8.25969e-31	555	732	678	566	550	590	626	657	2323	2140
ENSG00000185359	HGS	protein_coding	hepatocyte growth factor-regulated tyrosine kinase substrate [Source:HGNC Symbol;Acc:HGNC:4897]	1064.83	1.59271	0.133362	-11.9427	7.08631e-33	2.81293e-30	689	924	795	767	710	876	790	682	2206	2016
ENSG00000150054	MPP7	protein_coding	membrane palmitoylated protein 7 [Source:HGNC Symbol;Acc:HGNC:26542]	426.651	-3.43205	0.288183	11.9093	1.0589e-32	4.10557e-30	608	518	613	445	465	552	621	436	37	51
ENSG00000119888	EPCAM	protein_coding	epithelial cell adhesion molecule [Source:HGNC Symbol;Acc:HGNC:11529]	1756.1	-4.04768	0.340512	11.887	1.38228e-32	5.23758e-30	2279	2536	2313	2509	2052	2399	2190	1470	70	162
ENSG00000181143	MUC16	protein_coding	mucin 16, cell surface associated [Source:HGNC Symbol;Acc:HGNC:15582]	779.347	9.45647	0.800194	-11.8177	3.16179e-32	1.17141e-29	6	5	3	4	11	7	2	7	383	6159
ENSG00000143869	GDF7	protein_coding	growth differentiation factor 7 [Source:HGNC Symbol;Acc:HGNC:4222]	525.482	-5.03511	0.42693	11.7938	4.20315e-32	1.52337e-29	411	778	926	742	864	469	716	462	13	23
ENSG00000105738	SIPA1L3	protein_coding	signal induced proliferation associated 1 like 3 [Source:HGNC Symbol;Acc:HGNC:23801]	2043.72	1.77038	0.150833	-11.7374	8.20126e-32	2.90918e-29	1466	1640	1437	1237	1420	1291	1472	1321	4853	3879
ENSG00000142156	COL6A1	protein_coding	collagen type VI alpha 1 chain [Source:HGNC Symbol;Acc:HGNC:2211]	6482.35	3.22052	0.276233	-11.6587	2.07096e-31	7.19314e-29	2133	2721	2179	2118	2112	3227	2390	3041	16782	24131
ENSG00000141431	ASXL3	protein_coding	additional sex combs like 3, transcriptional regulator [Source:HGNC Symbol;Acc:HGNC:29357]	257.652	-5.19689	0.446624	11.6359	2.70616e-31	9.20757e-29	299	340	383	258	241	335	440	323	6	10
ENSG00000196632	WNK3	protein_coding	WNK lysine deficient protein kinase 3 [Source:HGNC Symbol;Acc:HGNC:14543]	267.344	-4.51431	0.388054	11.6332	2.79427e-31	9.31722e-29	322	304	500	285	303	304	342	336	17	10
ENSG00000163531	NFASC	protein_coding	neurofascin [Source:HGNC Symbol;Acc:HGNC:29866]	3167.96	-3.63887	0.313039	11.6243	3.10058e-31	1.01359e-28	3590	4569	2928	3283	2934	4129	5149	5150	249	317
ENSG00000138639	ARHGAP24	protein_coding	Rho GTPase activating protein 24 [Source:HGNC Symbol;Acc:HGNC:25361]	1688.26	-3.37093	0.290398	11.608	3.75368e-31	1.20349e-28	1985	2166	1835	2722	2228	1854	2236	1817	273	108
ENSG00000182718	ANXA2	protein_coding	annexin A2 [Source:HGNC Symbol;Acc:HGNC:537]	4825.42	3.13777	0.27097	-11.5798	5.21922e-31	1.64179e-28	1760	2788	2282	1231	1870	2334	1828	1482	19015	12125
ENSG00000055732	MCOLN3	protein_coding	mucolipin 3 [Source:HGNC Symbol;Acc:HGNC:13358]	224.487	-4.92203	0.42881	11.4784	1.69466e-30	5.23209e-28	283	325	194	265	366	265	289	290	9	8
ENSG00000024422	EHD2	protein_coding	EH domain containing 2 [Source:HGNC Symbol;Acc:HGNC:3243]	1719.53	3.2442	0.282718	-11.4751	1.76039e-30	5.33623e-28	529	796	708	452	503	883	658	718	4893	6089
ENSG00000153291	SLC25A27	protein_coding	solute carrier family 25 member 27 [Source:HGNC Symbol;Acc:HGNC:21065]	345.544	-4.41007	0.385283	11.4463	2.45412e-30	7.30628e-28	451	406	519	382	367	412	548	399	9	27
ENSG00000144619	CNTN4	protein_coding	contactin 4 [Source:HGNC Symbol;Acc:HGNC:2174]	190.106	-3.47014	0.303396	11.4377	2.7108e-30	7.92884e-28	201	291	230	281	197	234	241	231	23	16
ENSG00000095383	TBC1D2	protein_coding	TBC1 domain family member 2 [Source:HGNC Symbol;Acc:HGNC:18026]	400.597	2.99805	0.262338	-11.4282	3.02438e-30	8.69352e-28	138	259	147	160	128	239	167	144	1340	1132
ENSG00000138829	FBN2	protein_coding	fibrillin 2 [Source:HGNC Symbol;Acc:HGNC:3604]	1634.32	6.73336	0.591533	-11.3829	5.08867e-30	1.43794e-27	77	68	93	48	50	100	143	31	2491	11115
ENSG00000188488	SERPINA5	protein_coding	serpin family A member 5 [Source:HGNC Symbol;Acc:HGNC:8723]	1222.89	-6.90101	0.608084	11.3488	7.52028e-30	2.08963e-27	1783	1516	1478	2210	1517	671	635	2455	8	15
ENSG00000181458	TMEM45A	protein_coding	transmembrane protein 45A [Source:HGNC Symbol;Acc:HGNC:25480]	313.327	5.35607	0.474778	-11.2812	1.62509e-29	4.44155e-27	17	37	31	25	28	80	51	21	1099	1484
ENSG00000010030	ETV7	protein_coding	ETS variant 7 [Source:HGNC Symbol;Acc:HGNC:18160]	77.7257	4.30103	0.381857	-11.2634	1.98838e-29	5.34682e-27	11	35	15	14	13	22	11	15	281	310
ENSG00000168899	VAMP5	protein_coding	vesicle associated membrane protein 5 [Source:HGNC Symbol;Acc:HGNC:12646]	220.427	2.31168	0.205627	-11.2421	2.53255e-29	6.702e-27	106	152	104	140	115	154	110	128	600	528
ENSG00000182782	HCAR2	protein_coding	hydroxycarboxylic acid receptor 2 [Source:HGNC Symbol;Acc:HGNC:24827]	97.4248	6.28127	0.561573	-11.1851	4.82154e-29	1.25601e-26	3	4	6	2	8	14	5	7	249	570
ENSG00000019505	SYT13	protein_coding	synaptotagmin 13 [Source:HGNC Symbol;Acc:HGNC:14962]	380.68	-5.7553	0.516746	11.1376	8.23194e-29	2.11143e-26	430	680	451	327	299	447	502	736	6	10
ENSG00000169583	CLIC3	protein_coding	chloride intracellular channel 3 [Source:HGNC Symbol;Acc:HGNC:2064]	303.364	8.18967	0.735727	-11.1314	8.82523e-29	2.22931e-26	4	3	6	7	7	8	4	3	201	2335
ENSG00000174827	PDZK1	protein_coding	PDZ domain containing 1 [Source:HGNC Symbol;Acc:HGNC:8821]	1182.59	-7.7027	0.693297	11.1102	1.11849e-28	2.78321e-26	1460	1062	655	2812	2986	862	984	1160	6	7
ENSG00000143153	ATP1B1	protein_coding	ATPase Na+/K+ transporting subunit beta 1 [Source:HGNC Symbol;Acc:HGNC:804]	17873.1	-4.37687	0.395245	11.0738	1.68115e-28	4.12178e-26	23090	21946	26466	28466	23507	15819	17532	22670	1635	434
ENSG00000168487	BMP1	protein_coding	bone morphogenetic protein 1 [Source:HGNC Symbol;Acc:HGNC:1067]	986.908	3.40612	0.30929	-11.0127	3.31871e-28	8.01877e-26	339	467	361	183	358	366	321	380	2816	3677
ENSG00000134013	LOXL2	protein_coding	lysyl oxidase like 2 [Source:HGNC Symbol;Acc:HGNC:6666]	1006.25	4.72992	0.430572	-10.9852	4.50282e-28	1.07244e-25	140	218	107	88	131	314	216	151	3120	4747
ENSG00000076555	ACACB	protein_coding	acetyl-CoA carboxylase beta [Source:HGNC Symbol;Acc:HGNC:85]	2566.93	-3.49683	0.319244	10.9535	6.39635e-28	1.50197e-25	2232	3090	4651	3376	2840	2153	3646	3629	274	240
ENSG00000068438	FTSJ1	protein_coding	FtsJ RNA methyltransferase homolog 1 [Source:HGNC Symbol;Acc:HGNC:13254]	296.855	2.08967	0.19098	-10.9418	7.27256e-28	1.684e-25	165	245	189	179	172	190	181	157	665	734
ENSG00000135245	HILPDA	protein_coding	hypoxia inducible lipid droplet associated [Source:HGNC Symbol;Acc:HGNC:28859]	457.883	4.91052	0.448964	-10.9375	7.63107e-28	1.74281e-25	72	53	44	48	56	343	102	58	1144	2438
ENSG00000144445	KANSL1L	protein_coding	KAT8 regulatory NSL complex subunit 1 like [Source:HGNC Symbol;Acc:HGNC:26310]	1417.12	-2.82823	0.259626	10.8935	1.23815e-27	2.78952e-25	1997	1820	1648	1614	1818	1795	1954	1354	319	140
ENSG00000077943	ITGA8	protein_coding	integrin subunit alpha 8 [Source:HGNC Symbol;Acc:HGNC:6144]	763.91	-4.03343	0.373524	10.7983	3.50637e-27	7.69187e-25	1073	876	1323	896	640	799	824	1193	75	34
ENSG00000198948	MFAP3L	protein_coding	microfibril associated protein 3 like [Source:HGNC Symbol;Acc:HGNC:29083]	1322.83	-2.8351	0.262528	10.7992	3.47089e-27	7.69187e-25	1555	2119	1835	1417	1705	1456	1689	1350	155	248
ENSG00000099204	ABLIM1	protein_coding	actin binding LIM protein 1 [Source:HGNC Symbol;Acc:HGNC:78]	4416.92	-1.54456	0.143475	10.7653	5.01745e-27	1.08638e-24	4898	6196	5047	4861	5667	5198	5116	4729	1573	1624
ENSG00000128422	KRT17	protein_coding	keratin 17 [Source:HGNC Symbol;Acc:HGNC:6427]	3594.19	9.87427	0.921964	-10.71	9.13239e-27	1.95199e-24	12	7	50	8	17	173	5	12	1737	28471
ENSG00000130303	BST2	protein_coding	bone marrow stromal cell antigen 2 [Source:HGNC Symbol;Acc:HGNC:1119]	955.795	3.37574	0.315663	-10.6941	1.08444e-26	2.28858e-24	275	455	263	323	498	367	300	261	2416	3783
ENSG00000140538	NTRK3	protein_coding	neurotrophic receptor tyrosine kinase 3 [Source:HGNC Symbol;Acc:HGNC:8033]	577.271	-4.68568	0.438567	10.6841	1.20847e-26	2.51846e-24	558	642	1040	686	349	761	758	1021	32	20
ENSG00000112936	C7	protein_coding	complement C7 [Source:HGNC Symbol;Acc:HGNC:1346]	14122.6	-4.44168	0.417204	10.6463	1.81418e-26	3.73407e-24	16903	28902	11013	7904	19747	22506	14808	22135	655	805
ENSG00000105707	HPN	protein_coding	hepsin [Source:HGNC Symbol;Acc:HGNC:5155]	1501	-6.1028	0.573668	10.6382	1.97893e-26	4.0235e-24	1750	1801	992	3232	3086	1104	1183	2032	12	36
ENSG00000132470	ITGB4	protein_coding	integrin subunit beta 4 [Source:HGNC Symbol;Acc:HGNC:6158]	3311.44	4.96133	0.466422	-10.637	2.00473e-26	4.02686e-24	342	754	648	330	266	575	544	441	6511	19176
ENSG00000144908	ALDH1L1	protein_coding	aldehyde dehydrogenase 1 family member L1 [Source:HGNC Symbol;Acc:HGNC:3978]	2030	-7.354	0.69205	10.6264	2.2461e-26	4.45797e-24	1970	1946	1331	5818	4491	1135	1008	2793	11	17
ENSG00000176170	SPHK1	protein_coding	sphingosine kinase 1 [Source:HGNC Symbol;Acc:HGNC:11240]	363.934	5.07767	0.478902	-10.6027	2.89411e-26	5.67655e-24	73	71	37	13	33	53	69	46	1526	1467
ENSG00000139946	PELI2	protein_coding	pellino E3 ubiquitin protein ligase family member 2 [Source:HGNC Symbol;Acc:HGNC:8828]	654.604	-2.09102	0.197336	10.5963	3.10085e-26	6.01132e-24	774	983	731	669	903	778	744	758	209	131
ENSG00000196581	AJAP1	protein_coding	adherens junctions associated protein 1 [Source:HGNC Symbol;Acc:HGNC:30801]	507.042	-4.61002	0.435607	10.583	3.5742e-26	6.84932e-24	401	870	563	630	404	719	995	601	14	32
ENSG00000094804	CDC6	protein_coding	cell division cycle 6 [Source:HGNC Symbol;Acc:HGNC:1744]	66.6404	3.92277	0.375081	-10.4585	1.33995e-25	2.53859e-23	9	25	15	11	19	31	16	18	317	181
ENSG00000198075	SULT1C4	protein_coding	sulfotransferase family 1C member 4 [Source:HGNC Symbol;Acc:HGNC:11457]	246	-4.40892	0.42199	10.4479	1.49788e-25	2.80592e-23	362	383	258	235	302	440	328	195	9	17
ENSG00000242265	PEG10	protein_coding	paternally expressed 10 [Source:HGNC Symbol;Acc:HGNC:14005]	1255.78	2.76781	0.264995	-10.4448	1.54837e-25	2.86827e-23	586	634	668	590	731	592	560	404	5143	2392
ENSG00000156587	UBE2L6	protein_coding	ubiquitin conjugating enzyme E2 L6 [Source:HGNC Symbol;Acc:HGNC:12490]	746.311	2.68849	0.257619	-10.4359	1.6993e-25	3.11327e-23	256	526	333	281	448	475	333	306	2243	2009
ENSG00000141338	ABCA8	protein_coding	ATP binding cassette subfamily A member 8 [Source:HGNC Symbol;Acc:HGNC:38]	694.552	-4.08654	0.39234	10.4158	2.0996e-25	3.80483e-23	669	939	431	844	1197	1100	752	1079	62	33
ENSG00000136231	IGF2BP3	protein_coding	insulin like growth factor 2 mRNA binding protein 3 [Source:HGNC Symbol;Acc:HGNC:28868]	84.9053	6.35467	0.61105	-10.3996	2.49027e-25	4.46428e-23	3	10	6	4	5	6	3	4	697	105
ENSG00000104332	SFRP1	protein_coding	secreted frizzled related protein 1 [Source:HGNC Symbol;Acc:HGNC:10776]	4127.14	-3.94337	0.380533	10.3628	3.66256e-25	6.49597e-23	4903	10337	4068	4008	3840	4798	5364	4763	223	369
ENSG00000049759	NEDD4L	protein_coding	neural precursor cell expressed, developmentally down-regulated 4-like, E3 ubiquitin protein ligase [Source:HGNC Symbol;Acc:HGNC:7728]	3679.13	-2.56684	0.248152	10.3438	4.46257e-25	7.83157e-23	4052	3958	5271	5723	3957	3814	4359	4775	805	584
ENSG00000140464	PML	protein_coding	promyelocytic leukemia [Source:HGNC Symbol;Acc:HGNC:9113]	1598.01	2.27502	0.220243	-10.3296	5.17617e-25	8.98929e-23	730	1319	875	707	887	1156	1021	779	4299	3785
ENSG00000151276	MAGI1	protein_coding	membrane associated guanylate kinase, WW and PDZ domain containing 1 [Source:HGNC Symbol;Acc:HGNC:946]	1381.16	-2.26694	0.219823	10.3125	6.18406e-25	1.06289e-22	1702	1685	1645	1751	1304	1799	2041	1493	298	326
ENSG00000106025	TSPAN12	protein_coding	tetraspanin 12 [Source:HGNC Symbol;Acc:HGNC:21641]	902.312	-4.2855	0.415641	10.3106	6.31176e-25	1.07377e-22	1008	1326	1165	1343	1136	1149	1088	925	97	15
ENSG00000178343	SHISA3	protein_coding	shisa family member 3 [Source:HGNC Symbol;Acc:HGNC:25159]	298.201	-4.55397	0.444783	10.2386	1.33096e-24	2.2414e-22	385	375	624	362	261	242	413	343	15	14
ENSG00000242125	SNHG3	processed_transcript	small nucleolar RNA host gene 3 [Source:HGNC Symbol;Acc:HGNC:10118]	474.304	2.63705	0.258895	-10.1858	2.29471e-24	3.82574e-22	182	382	216	203	238	297	213	192	1665	1047
ENSG00000181754	AMIGO1	protein_coding	adhesion molecule with Ig like domain 1 [Source:HGNC Symbol;Acc:HGNC:20824]	219.794	-2.42349	0.238085	10.1791	2.45894e-24	4.05896e-22	251	327	280	248	260	236	262	284	43	47
ENSG00000255398	HCAR3	protein_coding	hydroxycarboxylic acid receptor 3 [Source:HGNC Symbol;Acc:HGNC:16824]	63.1306	5.47373	0.537967	-10.1748	2.56799e-24	4.19741e-22	3	5	5	5	14	13	8	1	349	198
ENSG00000259291	ZNF710-AS1	antisense	ZNF710 antisense RNA 1 [Source:HGNC Symbol;Acc:HGNC:53141]	606.896	-3.57242	0.351571	10.1613	2.95104e-24	4.77667e-22	621	737	708	974	601	548	734	1105	65	51
ENSG00000164035	EMCN	protein_coding	endomucin [Source:HGNC Symbol;Acc:HGNC:16041]	921.187	-5.03718	0.496195	10.1516	3.2595e-24	5.22523e-22	1426	816	925	1236	1251	736	1402	1431	58	10
ENSG00000151651	ADAM8	protein_coding	ADAM metallopeptidase domain 8 [Source:HGNC Symbol;Acc:HGNC:215]	845.41	4.77664	0.471372	-10.1335	3.92423e-24	6.23093e-22	124	133	111	131	121	251	130	107	1389	5024
ENSG00000198185	ZNF334	protein_coding	zinc finger protein 334 [Source:HGNC Symbol;Acc:HGNC:15806]	189.948	-4.19236	0.41408	10.1245	4.30066e-24	6.76421e-22	246	320	226	258	166	181	309	214	16	8
ENSG00000178209	PLEC	protein_coding	plectin [Source:HGNC Symbol;Acc:HGNC:9069]	17137.2	3.42335	0.338754	-10.1057	5.21197e-24	8.12094e-22	5661	6817	6798	5175	5735	6248	5175	6025	32051	77996
ENSG00000120053	GOT1	protein_coding	glutamic-oxaloacetic transaminase 1 [Source:HGNC Symbol;Acc:HGNC:4432]	1267.48	-2.65628	0.263307	10.0881	6.23534e-24	9.62552e-22	1285	1740	1282	1937	2025	1236	1390	1569	233	213
ENSG00000165810	BTNL9	protein_coding	butyrophilin like 9 [Source:HGNC Symbol;Acc:HGNC:24176]	338.279	-4.45182	0.441751	10.0777	6.93574e-24	1.06085e-21	315	380	540	365	499	231	637	446	16	19
ENSG00000249859	PVT1	lincRNA	Pvt1 oncogene (non-protein coding) [Source:HGNC Symbol;Acc:HGNC:9709]	245.512	3.76765	0.374178	-10.0691	7.5648e-24	1.14655e-21	59	117	68	33	57	103	91	51	883	862
ENSG00000100911	PSME2	protein_coding	proteasome activator subunit 2 [Source:HGNC Symbol;Acc:HGNC:9569]	791.757	2.03225	0.202447	-10.0385	1.03269e-23	1.55108e-21	388	655	415	477	588	615	486	414	2062	1654
ENSG00000120875	DUSP4	protein_coding	dual specificity phosphatase 4 [Source:HGNC Symbol;Acc:HGNC:3070]	208.072	3.379	0.337557	-10.0101	1.37555e-23	2.0476e-21	76	90	96	33	82	94	72	52	701	681
ENSG00000162896	PIGR	protein_coding	polymeric immunoglobulin receptor [Source:HGNC Symbol;Acc:HGNC:8968]	9194.55	-5.41507	0.542101	9.98905	1.70209e-23	2.51127e-21	13679	20944	5437	9523	17796	14023	5237	7949	140	333
ENSG00000152154	TMEM178A	protein_coding	transmembrane protein 178A [Source:HGNC Symbol;Acc:HGNC:28517]	241.939	-4.14945	0.415933	9.97623	1.93692e-23	2.83266e-21	242	467	292	280	195	312	391	284	25	7
ENSG00000175879	HOXD8	protein_coding	homeobox D8 [Source:HGNC Symbol;Acc:HGNC:5139]	646.314	-2.81276	0.282149	9.96904	2.08227e-23	3.01875e-21	709	764	918	949	634	689	711	972	127	81
ENSG00000080031	PTPRH	protein_coding	protein tyrosine phosphatase, receptor type H [Source:HGNC Symbol;Acc:HGNC:9672]	44.882	5.19156	0.522465	-9.93666	2.88324e-23	4.14391e-21	5	9	6	3	8	12	3	0	209	167
ENSG00000145362	ANK2	protein_coding	ankyrin 2 [Source:HGNC Symbol;Acc:HGNC:493]	4712.88	-5.06007	0.509722	9.92712	3.17302e-23	4.52142e-21	5811	4344	4119	10245	11785	3924	4143	3260	190	137
ENSG00000060718	COL11A1	protein_coding	collagen type XI alpha 1 chain [Source:HGNC Symbol;Acc:HGNC:2186]	511.614	7.87314	0.793186	-9.92598	3.20948e-23	4.53461e-21	4	13	11	8	6	14	25	8	233	4011
ENSG00000151150	ANK3	protein_coding	ankyrin 3 [Source:HGNC Symbol;Acc:HGNC:494]	3630.8	-3.46829	0.351054	9.87965	5.10123e-23	7.09188e-21	4932	3816	4494	4717	5989	3725	4072	4346	229	483
ENSG00000178075	GRAMD1C	protein_coding	GRAM domain containing 1C [Source:HGNC Symbol;Acc:HGNC:25252]	541.077	-3.16762	0.320623	9.87958	5.10452e-23	7.09188e-21	748	520	703	842	741	707	572	525	96	43
ENSG00000231991	ANXA2P2	processed_pseudogene	annexin A2 pseudogene 2 [Source:HGNC Symbol;Acc:HGNC:539]	81.4451	2.88513	0.292941	-9.84887	6.93185e-23	9.55106e-21	28	46	34	23	39	46	33	45	309	188
ENSG00000129682	FGF13	protein_coding	fibroblast growth factor 13 [Source:HGNC Symbol;Acc:HGNC:3670]	129.323	-3.33403	0.338942	9.83656	7.83426e-23	1.0706e-20	135	178	151	152	137	184	163	191	16	13
ENSG00000095209	TMEM38B	protein_coding	transmembrane protein 38B [Source:HGNC Symbol;Acc:HGNC:25535]	396.657	-2.69233	0.273835	9.83197	8.20024e-23	1.1115e-20	489	610	455	497	383	403	509	554	90	49
ENSG00000169136	ATF5	protein_coding	activating transcription factor 5 [Source:HGNC Symbol;Acc:HGNC:790]	320.567	2.38873	0.244758	-9.75958	1.67856e-22	2.25685e-20	144	211	155	176	207	198	186	150	672	968
ENSG00000105419	MEIS3	protein_coding	Meis homeobox 3 [Source:HGNC Symbol;Acc:HGNC:29537]	173.054	3.28507	0.337337	-9.73825	2.07089e-22	2.76207e-20	56	98	65	39	49	83	73	57	441	664
ENSG00000056736	IL17RB	protein_coding	interleukin 17 receptor B [Source:HGNC Symbol;Acc:HGNC:18015]	1216.35	-5.99499	0.616648	9.7219	2.43193e-22	3.21786e-20	2026	1692	365	2553	2011	1477	641	1530	24	20
ENSG00000159263	SIM2	protein_coding	SIM bHLH transcription factor 2 [Source:HGNC Symbol;Acc:HGNC:10883]	993.381	-6.95067	0.718263	9.67706	3.77422e-22	4.95464e-20	1048	1575	1978	910	168	1904	1790	874	6	12
ENSG00000276180	HIST1H4I	protein_coding	histone cluster 1 H4 family member i [Source:HGNC Symbol;Acc:HGNC:4793]	304.187	5.64698	0.58382	-9.67246	3.94789e-22	5.14212e-20	22	52	23	30	21	22	32	30	315	2095
ENSG00000111816	FRK	protein_coding	fyn related Src family tyrosine kinase [Source:HGNC Symbol;Acc:HGNC:3955]	2071.49	-2.94938	0.305035	9.66901	4.08323e-22	5.27718e-20	1938	2827	2301	2925	3894	2326	2150	2226	417	200
ENSG00000124225	PMEPA1	protein_coding	prostate transmembrane protein, androgen induced 1 [Source:HGNC Symbol;Acc:HGNC:14107]	756.866	2.1006	0.217693	-9.6494	4.94436e-22	6.34095e-20	405	650	425	410	413	470	535	449	1637	1930
ENSG00000176915	ANKLE2	protein_coding	ankyrin repeat and LEM domain containing 2 [Source:HGNC Symbol;Acc:HGNC:29101]	1699.2	1.63988	0.17007	-9.64243	5.29223e-22	6.73528e-20	1095	1414	1162	1048	1170	1327	1377	1203	4328	2667
ENSG00000075618	FSCN1	protein_coding	fascin actin-bundling protein 1 [Source:HGNC Symbol;Acc:HGNC:11148]	1321.9	4.26507	0.44358	-9.61512	6.90313e-22	8.71886e-20	265	390	205	257	244	357	360	266	2033	7474
ENSG00000148219	ASTN2	protein_coding	astrotactin 2 [Source:HGNC Symbol;Acc:HGNC:17021]	464.784	-2.5254	0.262999	9.60234	7.8151e-22	9.79649e-20	489	617	634	482	541	521	777	506	76	100
ENSG00000198932	GPRASP1	protein_coding	G protein-coupled receptor associated sorting protein 1 [Source:HGNC Symbol;Acc:HGNC:24834]	382.541	-2.44642	0.254927	9.59654	8.26692e-22	1.02855e-19	393	465	486	528	422	369	561	507	89	67
ENSG00000169291	SHE	protein_coding	Src homology 2 domain containing E [Source:HGNC Symbol;Acc:HGNC:27004]	293.874	-2.451	0.255596	9.58934	8.865e-22	1.09479e-19	356	372	304	379	324	459	388	299	80	41
ENSG00000009950	MLXIPL	protein_coding	MLX interacting protein like [Source:HGNC Symbol;Acc:HGNC:12744]	555.836	-5.60147	0.584237	9.58766	9.0102e-22	1.10454e-19	623	485	444	1363	866	385	459	945	19	8
ENSG00000205795	CYS1	protein_coding	cystin 1 [Source:HGNC Symbol;Acc:HGNC:18525]	2446.18	-2.90709	0.30334	9.5836	9.3722e-22	1.14054e-19	2805	3639	2930	3586	2358	3397	2677	2864	560	199
ENSG00000122691	TWIST1	protein_coding	twist family bHLH transcription factor 1 [Source:HGNC Symbol;Acc:HGNC:12428]	49.7631	5.19454	0.542421	-9.57657	1.00321e-21	1.212e-19	6	5	3	6	6	10	6	8	96	296
ENSG00000111674	ENO2	protein_coding	enolase 2 [Source:HGNC Symbol;Acc:HGNC:3353]	568.844	3.97437	0.415366	-9.56836	1.08612e-21	1.30271e-19	104	156	201	96	85	225	205	119	3108	1240
ENSG00000127328	RAB3IP	protein_coding	RAB3A interacting protein [Source:HGNC Symbol;Acc:HGNC:16508]	1517.89	-2.78057	0.29082	9.56114	1.16468e-21	1.38696e-19	1994	1852	1620	1887	1804	1805	2107	1865	377	135
ENSG00000166126	AMN	protein_coding	amnion associated transmembrane protein [Source:HGNC Symbol;Acc:HGNC:14604]	1095.83	-6.29423	0.661441	9.51593	1.80088e-21	2.12939e-19	1433	879	680	2797	2473	679	559	1501	16	16
ENSG00000146674	IGFBP3	protein_coding	insulin like growth factor binding protein 3 [Source:HGNC Symbol;Acc:HGNC:5472]	4343.08	3.64524	0.383641	-9.50171	2.06481e-21	2.42427e-19	1032	1413	2073	901	654	1727	1685	1322	16814	13706
ENSG00000111879	FAM184A	protein_coding	family with sequence similarity 184 member A [Source:HGNC Symbol;Acc:HGNC:20991]	161.285	-4.02417	0.424259	9.48518	2.41959e-21	2.82093e-19	208	183	225	164	167	177	296	200	17	6
ENSG00000100599	RIN3	protein_coding	Ras and Rab interactor 3 [Source:HGNC Symbol;Acc:HGNC:18751]	571.971	1.98492	0.210523	-9.42848	4.16059e-21	4.78381e-19	272	486	311	346	404	440	343	359	1281	1327
ENSG00000167513	CDT1	protein_coding	chromatin licensing and DNA replication factor 1 [Source:HGNC Symbol;Acc:HGNC:24576]	140.995	5.86618	0.622138	-9.42908	4.13705e-21	4.78381e-19	8	18	9	6	13	24	7	9	186	950
ENSG00000160957	RECQL4	protein_coding	RecQ like helicase 4 [Source:HGNC Symbol;Acc:HGNC:9949]	119.159	4.06594	0.432112	-9.40945	4.98732e-21	5.69512e-19	19	34	24	20	28	48	36	28	245	603
ENSG00000119986	AVPI1	protein_coding	arginine vasopressin induced 1 [Source:HGNC Symbol;Acc:HGNC:30898]	215.581	3.33094	0.354334	-9.40057	5.42676e-21	6.15476e-19	66	81	60	73	109	84	78	77	434	933
ENSG00000173930	SLCO4C1	protein_coding	solute carrier organic anion transporter family member 4C1 [Source:HGNC Symbol;Acc:HGNC:23612]	980.292	-5.22789	0.556735	9.39027	5.98458e-21	6.74155e-19	1279	1404	905	1865	1874	1164	799	691	57	7
ENSG00000142173	COL6A2	protein_coding	collagen type VI alpha 2 chain [Source:HGNC Symbol;Acc:HGNC:2212]	7338.13	4.04331	0.430631	-9.38927	6.04202e-21	6.76057e-19	1460	2423	1529	1167	1348	3273	1866	1755	15338	36755
ENSG00000127329	PTPRB	protein_coding	protein tyrosine phosphatase, receptor type B [Source:HGNC Symbol;Acc:HGNC:9665]	2209.3	-2.97653	0.317153	9.38518	6.28112e-21	6.98126e-19	2381	2280	3164	2696	2720	1826	3429	3260	424	220
ENSG00000107611	CUBN	protein_coding	cubilin [Source:HGNC Symbol;Acc:HGNC:2548]	22360.5	-8.81534	0.940973	9.36832	7.36981e-21	8.08352e-19	21337	14336	4143	77351	75469	6024	7679	19426	86	33
ENSG00000177034	MTX3	protein_coding	metaxin 3 [Source:HGNC Symbol;Acc:HGNC:24812]	542.077	-1.47769	0.157723	9.36889	7.33012e-21	8.08352e-19	583	641	699	606	686	659	642	575	242	174
ENSG00000174804	FZD4	protein_coding	frizzled class receptor 4 [Source:HGNC Symbol;Acc:HGNC:4042]	2255.87	-3.17208	0.339228	9.35088	8.69174e-21	9.47116e-19	2262	2782	2233	3809	3457	1921	2195	3644	325	242
ENSG00000198959	TGM2	protein_coding	transglutaminase 2 [Source:HGNC Symbol;Acc:HGNC:11778]	14029.4	5.05202	0.542651	-9.30988	1.27976e-20	1.38546e-18	1580	3830	1103	696	1863	3667	1347	1701	41507	70553
ENSG00000127191	TRAF2	protein_coding	TNF receptor associated factor 2 [Source:HGNC Symbol;Acc:HGNC:12032]	324.136	2.66778	0.287056	-9.29358	1.49179e-20	1.60459e-18	124	184	149	134	166	209	173	149	659	1122
ENSG00000167216	KATNAL2	protein_coding	katanin catalytic subunit A1 like 2 [Source:HGNC Symbol;Acc:HGNC:25387]	142.751	-3.71935	0.400839	9.27891	1.71221e-20	1.82987e-18	170	168	217	238	143	157	172	163	18	7
ENSG00000154263	ABCA10	protein_coding	ATP binding cassette subfamily A member 10 [Source:HGNC Symbol;Acc:HGNC:30]	291.413	-3.26966	0.352715	9.26999	1.86172e-20	1.97698e-18	294	325	334	255	328	515	396	457	28	39
ENSG00000179542	SLITRK4	protein_coding	SLIT and NTRK like family member 4 [Source:HGNC Symbol;Acc:HGNC:23502]	192.332	-4.28852	0.463061	9.26125	2.02052e-20	2.13204e-18	267	332	263	168	162	196	338	221	7	15
ENSG00000213859	KCTD11	protein_coding	potassium channel tetramerization domain containing 11 [Source:HGNC Symbol;Acc:HGNC:21302]	339.636	3.26722	0.353702	-9.2372	2.53028e-20	2.65313e-18	144	181	121	117	93	138	129	101	679	1448
ENSG00000074800	ENO1	protein_coding	enolase 1 [Source:HGNC Symbol;Acc:HGNC:3350]	14666.4	2.48663	0.269273	-9.23459	2.59271e-20	2.7016e-18	6824	10989	7628	8503	8097	8358	6852	5717	30234	46704
ENSG00000100994	PYGB	protein_coding	glycogen phosphorylase B [Source:HGNC Symbol;Acc:HGNC:9723]	2090.16	1.94675	0.211288	-9.21369	3.15102e-20	3.26297e-18	1029	1692	1615	1129	1368	1417	1281	1405	6002	3648
ENSG00000094963	FMO2	protein_coding	flavin containing monooxygenase 2 [Source:HGNC Symbol;Acc:HGNC:3770]	318.16	-3.2675	0.354688	9.21232	3.19164e-20	3.28463e-18	245	367	434	335	559	372	505	366	29	44
ENSG00000276043	UHRF1	protein_coding	ubiquitin like with PHD and ring finger domains 1 [Source:HGNC Symbol;Acc:HGNC:12556]	108.386	4.99722	0.542776	-9.20678	3.3606e-20	3.4373e-18	7	23	11	6	10	37	21	11	360	510
ENSG00000249242	TMEM150C	protein_coding	transmembrane protein 150C [Source:HGNC Symbol;Acc:HGNC:37263]	301.21	-3.32231	0.361584	9.1882	3.9947e-20	4.06095e-18	344	286	444	458	340	335	363	413	22	44
ENSG00000101412	E2F1	protein_coding	E2F transcription factor 1 [Source:HGNC Symbol;Acc:HGNC:3113]	110.707	5.00242	0.546566	-9.15245	5.56565e-20	5.62366e-18	11	22	10	9	16	26	18	15	164	688
ENSG00000117525	F3	protein_coding	coagulation factor III, tissue factor [Source:HGNC Symbol;Acc:HGNC:3541]	1002.63	4.17722	0.457951	-9.12155	7.40589e-20	7.43801e-18	269	162	252	170	243	231	282	235	6813	1273
ENSG00000154188	ANGPT1	protein_coding	angiopoietin 1 [Source:HGNC Symbol;Acc:HGNC:484]	240.806	-4.16225	0.456772	9.1123	8.06522e-20	8.0517e-18	213	452	278	154	241	377	470	277	19	12
ENSG00000181218	HIST3H2A	protein_coding	histone cluster 3 H2A [Source:HGNC Symbol;Acc:HGNC:20507]	60.0335	4.69299	0.515852	-9.09757	9.23772e-20	9.16733e-18	9	15	10	9	9	16	9	6	102	351
ENSG00000151320	AKAP6	protein_coding	A-kinase anchoring protein 6 [Source:HGNC Symbol;Acc:HGNC:376]	450.213	-3.75895	0.413484	9.09092	9.82029e-20	9.68781e-18	544	516	697	558	388	457	690	646	64	15
ENSG00000047648	ARHGAP6	protein_coding	Rho GTPase activating protein 6 [Source:HGNC Symbol;Acc:HGNC:676]	624.106	-2.85979	0.314655	9.08864	1.00286e-19	9.83511e-18	842	808	813	668	556	844	790	833	146	53
ENSG00000144724	PTPRG	protein_coding	protein tyrosine phosphatase, receptor type G [Source:HGNC Symbol;Acc:HGNC:9671]	2982.58	-1.39912	0.154146	9.07659	1.12034e-19	1.09229e-17	3494	3734	2953	3243	3529	3828	3611	3467	1240	1141
ENSG00000197444	OGDHL	protein_coding	oxoglutarate dehydrogenase like [Source:HGNC Symbol;Acc:HGNC:25590]	3721.87	-6.12537	0.675071	9.07367	1.15078e-19	1.11545e-17	3484	4383	3594	6931	8378	2883	2844	5246	9	104
ENSG00000141526	SLC16A3	protein_coding	solute carrier family 16 member 3 [Source:HGNC Symbol;Acc:HGNC:10924]	2285.58	4.52075	0.500155	-9.03869	1.58566e-19	1.52606e-17	375	444	395	126	315	907	561	384	10844	7369
ENSG00000211896	IGHG1	IG_C_gene	immunoglobulin heavy constant gamma 1 (G1m marker) [Source:HGNC Symbol;Acc:HGNC:5525]	238.019	5.45234	0.603255	-9.0382	1.5927e-19	1.52606e-17	44	40	33	21	10	35	16	6	1577	529
ENSG00000203727	SAMD5	protein_coding	sterile alpha motif domain containing 5 [Source:HGNC Symbol;Acc:HGNC:21180]	628.497	-4.8517	0.53721	9.03128	1.69671e-19	1.61643e-17	1117	676	323	710	1314	658	467	1024	34	17
ENSG00000005108	THSD7A	protein_coding	thrombospondin type 1 domain containing 7A [Source:HGNC Symbol;Acc:HGNC:22207]	1390.85	-3.3288	0.368882	9.02404	1.81274e-19	1.71716e-17	1520	1681	3063	1757	1050	1727	1918	1189	160	151
ENSG00000133116	KL	protein_coding	klotho [Source:HGNC Symbol;Acc:HGNC:6344]	3638.15	-7.22445	0.800667	9.02304	1.8294e-19	1.72315e-17	4454	2659	2335	9639	10768	1118	1361	4262	47	12
ENSG00000115414	FN1	protein_coding	fibronectin 1 [Source:HGNC Symbol;Acc:HGNC:3778]	49700.8	5.22749	0.582462	-8.97482	2.83816e-19	2.6583e-17	3527	7393	5269	4680	4630	10488	9268	4532	52403	332146
ENSG00000135114	OASL	protein_coding	2'-5'-oligoadenylate synthetase like [Source:HGNC Symbol;Acc:HGNC:8090]	64.2749	3.45607	0.385293	-8.96996	2.96622e-19	2.76273e-17	18	36	17	13	28	31	22	13	177	249
ENSG00000128739	SNRPN	protein_coding	small nuclear ribonucleoprotein polypeptide N [Source:HGNC Symbol;Acc:HGNC:11164]	381.392	-1.89618	0.211663	8.95847	3.2922e-19	3.04931e-17	436	505	478	495	460	412	484	389	147	79
ENSG00000180769	WDFY3-AS2	processed_transcript	WDFY3 antisense RNA 2 [Source:HGNC Symbol;Acc:HGNC:21603]	200.004	-3.82789	0.428088	8.94182	3.82826e-19	3.52623e-17	279	229	211	373	328	169	223	187	17	15
ENSG00000280365		TEC		102.046	-2.99977	0.336406	8.91711	4.78599e-19	4.38418e-17	107	158	129	119	142	119	117	125	21	8
ENSG00000139055	ERP27	protein_coding	endoplasmic reticulum protein 27 [Source:HGNC Symbol;Acc:HGNC:26495]	249.769	-3.59422	0.403408	8.90964	5.11966e-19	4.66421e-17	202	299	277	233	334	466	496	222	26	21
ENSG00000170500	LONRF2	protein_coding	LON peptidase N-terminal domain and ring finger 2 [Source:HGNC Symbol;Acc:HGNC:24788]	482.353	-3.5857	0.402813	8.90165	5.5022e-19	4.98548e-17	648	556	817	457	463	531	610	719	75	20
ENSG00000132321	IQCA1	protein_coding	IQ motif containing with AAA domain 1 [Source:HGNC Symbol;Acc:HGNC:26195]	147.162	-3.85082	0.433217	8.88889	6.1721e-19	5.56223e-17	199	256	220	149	139	217	208	104	10	13
ENSG00000278637	HIST1H4A	protein_coding	histone cluster 1 H4 family member a [Source:HGNC Symbol;Acc:HGNC:4781]	143.298	4.31514	0.4855	-8.88803	6.22042e-19	5.57564e-17	22	44	31	19	32	47	26	27	227	811
ENSG00000196526	AFAP1	protein_coding	actin filament associated protein 1 [Source:HGNC Symbol;Acc:HGNC:24017]	1037.34	2.23019	0.25163	-8.86297	7.79122e-19	6.94627e-17	605	816	587	532	554	774	627	426	2213	2864
ENSG00000180354	MTURN	protein_coding	maturin, neural progenitor differentiation regulator homolog [Source:HGNC Symbol;Acc:HGNC:25457]	2041.5	-3.21962	0.364073	8.84332	9.29148e-19	8.23976e-17	2525	2758	3597	2065	1351	1890	3012	3043	291	207
ENSG00000176771	NCKAP5	protein_coding	NCK associated protein 5 [Source:HGNC Symbol;Acc:HGNC:29847]	344.465	-4.07962	0.461416	8.84154	9.44079e-19	8.32787e-17	430	330	325	562	711	242	352	485	29	18
ENSG00000188060	RAB42	protein_coding	RAB42, member RAS oncogene family [Source:HGNC Symbol;Acc:HGNC:28702]	208.328	6.74179	0.763139	-8.83428	1.00743e-18	8.83996e-17	6	14	7	7	6	18	13	7	1955	75
ENSG00000116260	QSOX1	protein_coding	quiescin sulfhydryl oxidase 1 [Source:HGNC Symbol;Acc:HGNC:9756]	1955.82	2.58692	0.292957	-8.8304	1.043e-18	9.10414e-17	766	1353	928	638	1025	1585	946	852	6175	4746
ENSG00000197093	GAL3ST4	protein_coding	galactose-3-O-sulfotransferase 4 [Source:HGNC Symbol;Acc:HGNC:24145]	161.994	4.43342	0.502996	-8.81404	1.20719e-18	1.04824e-16	23	39	19	17	63	39	20	40	400	814
ENSG00000261236	BOP1	protein_coding	block of proliferation 1 [Source:HGNC Symbol;Acc:HGNC:15519]	295.082	2.45562	0.278979	-8.80218	1.34183e-18	1.15912e-16	145	203	135	157	168	177	162	132	560	967
ENSG00000143507	DUSP10	protein_coding	dual specificity phosphatase 10 [Source:HGNC Symbol;Acc:HGNC:3065]	147.912	2.25782	0.256711	-8.79518	1.42816e-18	1.22733e-16	85	109	71	70	87	121	79	71	342	393
ENSG00000128918	ALDH1A2	protein_coding	aldehyde dehydrogenase 1 family member A2 [Source:HGNC Symbol;Acc:HGNC:15472]	486.113	-2.92417	0.332639	8.79082	1.48468e-18	1.26937e-16	555	784	659	495	369	578	716	666	55	85
ENSG00000001617	SEMA3F	protein_coding	semaphorin 3F [Source:HGNC Symbol;Acc:HGNC:10728]	972.663	2.7407	0.312408	-8.77282	1.74241e-18	1.48212e-16	418	444	578	335	298	614	650	400	2952	2663
ENSG00000144063	MALL	protein_coding	mal, T cell differentiation protein like [Source:HGNC Symbol;Acc:HGNC:6818]	24.0113	3.57315	0.408033	-8.75701	2.00491e-18	1.68818e-16	8	6	6	11	9	11	8	3	105	64
ENSG00000160949	TONSL	protein_coding	tonsoku like, DNA repair protein [Source:HGNC Symbol;Acc:HGNC:7801]	188.92	3.61976	0.413341	-8.75733	1.99938e-18	1.68818e-16	49	72	77	46	42	67	63	60	328	922
ENSG00000100181	TPTEP1	transcribed_unprocessed_pseudogene	TPTE pseudogene 1 [Source:HGNC Symbol;Acc:HGNC:43648]	222.342	-3.48691	0.39837	8.75294	2.07865e-18	1.74147e-16	202	237	361	267	276	307	192	372	17	27
ENSG00000196263	ZNF471	protein_coding	zinc finger protein 471 [Source:HGNC Symbol;Acc:HGNC:23226]	218.496	-3.86846	0.442475	8.74278	2.27447e-18	1.896e-16	271	230	416	181	178	291	401	228	18	16
ENSG00000127564	PKMYT1	protein_coding	protein kinase, membrane associated tyrosine/threonine 1 [Source:HGNC Symbol;Acc:HGNC:29650]	165.167	6.52235	0.74625	-8.74017	2.32761e-18	1.93065e-16	9	17	5	3	7	19	9	3	153	1197
ENSG00000169507	SLC38A11	protein_coding	solute carrier family 38 member 11 [Source:HGNC Symbol;Acc:HGNC:26836]	237.007	-5.50137	0.630493	8.72551	2.64984e-18	2.18703e-16	209	241	512	197	125	362	451	316	6	6
ENSG00000034510	TMSB10	protein_coding	thymosin beta 10 [Source:HGNC Symbol;Acc:HGNC:11879]	3301.52	3.45355	0.397096	-8.69703	3.40672e-18	2.79787e-16	830	1926	922	777	1162	1855	954	780	8082	13577
ENSG00000161714	PLCD3	protein_coding	phospholipase C delta 3 [Source:HGNC Symbol;Acc:HGNC:9061]	614.142	3.61418	0.415812	-8.69186	3.56569e-18	2.91408e-16	154	293	224	171	151	170	214	181	992	3054
ENSG00000126562	WNK4	protein_coding	WNK lysine deficient protein kinase 4 [Source:HGNC Symbol;Acc:HGNC:14544]	1024.98	-5.04001	0.581582	8.66603	4.47446e-18	3.63894e-16	1684	1297	1748	1478	552	648	1453	1425	66	10
ENSG00000196358	NTNG2	protein_coding	netrin G2 [Source:HGNC Symbol;Acc:HGNC:14288]	61.0713	3.10012	0.358524	-8.6469	5.29185e-18	4.28281e-16	16	23	26	22	30	36	31	16	148	227
ENSG00000159842	ABR	protein_coding	ABR, RhoGEF and GTPase activating protein [Source:HGNC Symbol;Acc:HGNC:81]	29.951	3.02919	0.350566	-8.64085	5.57957e-18	4.49385e-16	14	11	11	17	10	11	10	16	91	93
ENSG00000114268	PFKFB4	protein_coding	6-phosphofructo-2-kinase/fructose-2,6-biphosphatase 4 [Source:HGNC Symbol;Acc:HGNC:8875]	353.344	4.12815	0.477954	-8.63713	5.7645e-18	4.62047e-16	51	96	111	37	52	163	122	52	1440	1222
ENSG00000139514	SLC7A1	protein_coding	solute carrier family 7 member 1 [Source:HGNC Symbol;Acc:HGNC:11057]	1322.94	2.83018	0.328067	-8.62684	6.30687e-18	5.03101e-16	397	905	788	428	584	649	580	590	2934	4668
ENSG00000163827	LRRC2	protein_coding	leucine rich repeat containing 2 [Source:HGNC Symbol;Acc:HGNC:14676]	148.607	-3.99594	0.463976	8.61238	7.15581e-18	5.68103e-16	188	190	213	177	92	177	257	198	9	12
ENSG00000163814	CDCP1	protein_coding	CUB domain containing protein 1 [Source:HGNC Symbol;Acc:HGNC:24357]	997.983	3.67947	0.427294	-8.61108	7.23733e-18	5.71852e-16	319	360	414	131	202	335	486	198	3229	3706
ENSG00000136531	SCN2A	protein_coding	sodium voltage-gated channel alpha subunit 2 [Source:HGNC Symbol;Acc:HGNC:10588]	647.444	-4.51257	0.524246	8.60774	7.4517e-18	5.83425e-16	704	945	1023	417	638	1158	1115	612	61	8
ENSG00000232956	SNHG15	lincRNA	small nucleolar RNA host gene 15 [Source:HGNC Symbol;Acc:HGNC:27797]	191.534	2.2853	0.265495	-8.6077	7.45378e-18	5.83425e-16	114	174	106	84	94	136	96	87	571	411
ENSG00000135253	KCP	protein_coding	kielin/chordin-like protein [Source:HGNC Symbol;Acc:HGNC:17585]	691.221	-4.22335	0.493189	8.56333	1.0965e-17	8.54249e-16	718	1016	1507	522	433	1067	1235	543	30	52
ENSG00000167772	ANGPTL4	protein_coding	angiopoietin like 4 [Source:HGNC Symbol;Acc:HGNC:16039]	711.248	4.1006	0.478969	-8.5613	1.11602e-17	8.6541e-16	187	333	89	98	104	245	170	168	4034	1511
ENSG00000169180	XPO6	protein_coding	exportin 6 [Source:HGNC Symbol;Acc:HGNC:19733]	1423.55	1.18082	0.137937	-8.56057	1.12308e-17	8.66848e-16	980	1279	1199	1009	1182	1378	1193	1105	2632	2144
ENSG00000177494	ZBED2	protein_coding	zinc finger BED-type containing 2 [Source:HGNC Symbol;Acc:HGNC:20710]	67.7377	5.94643	0.69548	-8.55011	1.22968e-17	9.44756e-16	1	11	7	3	3	6	8	4	85	462
ENSG00000109736	MFSD10	protein_coding	major facilitator superfamily domain containing 10 [Source:HGNC Symbol;Acc:HGNC:16894]	667.272	2.48566	0.29086	-8.54589	1.27546e-17	9.75433e-16	290	412	510	273	302	429	372	274	1503	2020
ENSG00000084110	HAL	protein_coding	histidine ammonia-lyase [Source:HGNC Symbol;Acc:HGNC:4806]	43.1	3.19851	0.374375	-8.54359	1.30117e-17	9.9055e-16	8	21	10	19	23	26	13	15	138	138
ENSG00000152217	SETBP1	protein_coding	SET binding protein 1 [Source:HGNC Symbol;Acc:HGNC:15573]	2334.26	-1.8293	0.214275	8.53716	1.37557e-17	1.04243e-15	2247	3538	3093	2394	2447	2925	3076	2699	624	771
ENSG00000153292	ADGRF1	protein_coding	adhesion G protein-coupled receptor F1 [Source:HGNC Symbol;Acc:HGNC:18990]	1158.31	-4.6476	0.544934	8.52874	1.47946e-17	1.11609e-15	1387	1793	1882	964	653	2197	2126	854	22	78
ENSG00000107518	ATRNL1	protein_coding	attractin like 1 [Source:HGNC Symbol;Acc:HGNC:29063]	498.675	-4.4561	0.522533	8.52788	1.49053e-17	1.11937e-15	474	877	708	428	633	575	1070	346	48	7
ENSG00000150672	DLG2	protein_coding	discs large MAGUK scaffold protein 2 [Source:HGNC Symbol;Acc:HGNC:2901]	257.901	-3.68422	0.432434	8.51973	1.59932e-17	1.19371e-15	416	242	255	288	406	269	297	383	13	31
ENSG00000185885	IFITM1	protein_coding	interferon induced transmembrane protein 1 [Source:HGNC Symbol;Acc:HGNC:5412]	920.119	3.79288	0.445205	-8.5194	1.60383e-17	1.19371e-15	216	561	120	178	334	289	261	192	2796	3673
ENSG00000021300	PLEKHB1	protein_coding	pleckstrin homology domain containing B1 [Source:HGNC Symbol;Acc:HGNC:19079]	141.795	-2.70079	0.317063	8.51817	1.62095e-17	1.20109e-15	190	225	196	142	167	143	183	152	20	28
ENSG00000143248	RGS5	protein_coding	regulator of G protein signaling 5 [Source:HGNC Symbol;Acc:HGNC:10001]	2445.51	-3.95728	0.464742	8.515	1.6659e-17	1.22893e-15	2672	3248	4044	2584	1580	3141	4646	2761	311	68
ENSG00000075702	WDR62	protein_coding	WD repeat domain 62 [Source:HGNC Symbol;Acc:HGNC:24502]	100.912	4.24343	0.49935	-8.49791	1.9303e-17	1.41771e-15	13	28	17	14	16	43	28	23	198	534
ENSG00000129521	EGLN3	protein_coding	egl-9 family hypoxia inducible factor 3 [Source:HGNC Symbol;Acc:HGNC:14661]	1114.17	3.77552	0.445183	-8.48084	2.23576e-17	1.63485e-15	271	373	238	277	359	543	329	214	1824	5708
ENSG00000139971	ARMH4	protein_coding	armadillo-like helical domain containing 4 [Source:HGNC Symbol;Acc:HGNC:19846]	632.416	-3.33867	0.394004	8.47369	2.37731e-17	1.73076e-15	853	444	789	1055	638	597	906	941	63	76
ENSG00000171227	TMEM37	protein_coding	transmembrane protein 37 [Source:HGNC Symbol;Acc:HGNC:18216]	1025.93	-2.72862	0.322425	8.4628	2.61043e-17	1.88403e-15	982	1793	791	1569	1616	1160	1012	1242	162	179
ENSG00000178882	RFLNA	protein_coding	refilin A [Source:HGNC Symbol;Acc:HGNC:27051]	295.36	6.30833	0.745418	-8.4628	2.61026e-17	1.88403e-15	8	42	12	15	7	25	27	13	211	2176
ENSG00000205213	LGR4	protein_coding	leucine rich repeat containing G protein-coupled receptor 4 [Source:HGNC Symbol;Acc:HGNC:13299]	2053.95	-1.94177	0.229741	8.45199	2.86391e-17	2.05807e-15	2415	2524	2729	2487	2599	2395	2314	2244	821	374
ENSG00000163879	DNALI1	protein_coding	dynein axonemal light intermediate chain 1 [Source:HGNC Symbol;Acc:HGNC:14353]	320.676	-2.41113	0.285717	8.43887	3.20433e-17	2.29282e-15	402	464	337	446	447	374	351	317	98	39
ENSG00000123610	TNFAIP6	protein_coding	TNF alpha induced protein 6 [Source:HGNC Symbol;Acc:HGNC:11898]	41.5461	5.05876	0.599863	-8.4332	3.36336e-17	2.39632e-15	5	7	5	1	12	10	2	4	272	87
ENSG00000233822	HIST1H2BN	protein_coding	histone cluster 1 H2B family member n [Source:HGNC Symbol;Acc:HGNC:4749]	318.933	4.39877	0.522444	-8.41959	3.77791e-17	2.68023e-15	56	98	41	64	58	93	57	58	379	1929
ENSG00000277075	HIST1H2AE	protein_coding	histone cluster 1 H2A family member e [Source:HGNC Symbol;Acc:HGNC:4724]	526.632	4.59358	0.546581	-8.40421	4.30748e-17	3.04298e-15	74	206	73	85	72	141	95	39	919	3021
ENSG00000134215	VAV3	protein_coding	vav guanine nucleotide exchange factor 3 [Source:HGNC Symbol;Acc:HGNC:12659]	1579.8	-2.04895	0.243855	8.40231	4.37792e-17	3.07969e-15	1966	1773	2028	2370	1593	1855	1831	1759	369	450
ENSG00000260816		sense_intronic		125.345	-2.82392	0.336353	8.39572	4.63054e-17	3.24371e-15	144	140	124	148	159	204	180	140	15	24
ENSG00000008300	CELSR3	protein_coding	cadherin EGF LAG seven-pass G-type receptor 3 [Source:HGNC Symbol;Acc:HGNC:3230]	120.285	3.3913	0.404039	-8.3935	4.71884e-17	3.29173e-15	45	43	59	41	31	39	47	34	219	548
ENSG00000127589	TUBBP1	transcribed_processed_pseudogene	tubulin beta pseudogene 1 [Source:HGNC Symbol;Acc:HGNC:12414]	233.204	3.48848	0.415693	-8.39195	4.7813e-17	3.32141e-15	62	130	67	75	86	117	58	42	506	1022
ENSG00000140534	TICRR	protein_coding	TOPBP1 interacting checkpoint and replication regulator [Source:HGNC Symbol;Acc:HGNC:28704]	73.0642	5.14797	0.613657	-8.389	4.90303e-17	3.39184e-15	4	21	6	5	4	23	11	4	244	349
ENSG00000184012	TMPRSS2	protein_coding	transmembrane serine protease 2 [Source:HGNC Symbol;Acc:HGNC:11876]	1060.42	-5.00633	0.596841	8.38804	4.94298e-17	3.40534e-15	1092	1239	1753	1275	813	1335	1352	1843	6	64
ENSG00000005884	ITGA3	protein_coding	integrin subunit alpha 3 [Source:HGNC Symbol;Acc:HGNC:6139]	6310.5	2.95217	0.353128	-8.36004	6.26952e-17	4.30146e-15	2454	4807	2351	2079	1900	3216	3396	2101	27588	12135
ENSG00000136828	RALGPS1	protein_coding	Ral GEF with PH domain and SH3 binding motif 1 [Source:HGNC Symbol;Acc:HGNC:16851]	689.366	-2.16233	0.258864	8.35318	6.64477e-17	4.54023e-15	729	938	1024	780	551	838	944	877	167	168
ENSG00000187840	EIF4EBP1	protein_coding	eukaryotic translation initiation factor 4E binding protein 1 [Source:HGNC Symbol;Acc:HGNC:3288]	193.076	3.70667	0.444424	-8.34038	7.40523e-17	5.03919e-15	34	65	38	69	78	93	61	31	427	885
ENSG00000213406	ANXA2P1	processed_pseudogene	annexin A2 pseudogene 1 [Source:HGNC Symbol;Acc:HGNC:538]	37.9541	3.34202	0.401718	-8.31931	8.84763e-17	5.99625e-15	8	22	17	4	14	15	16	15	152	103
ENSG00000128298	BAIAP2L2	protein_coding	BAI1 associated protein 2 like 2 [Source:HGNC Symbol;Acc:HGNC:26203]	235.613	-4.98004	0.599413	8.3082	9.71681e-17	6.55865e-15	279	258	175	576	406	158	195	319	8	9
ENSG00000117399	CDC20	protein_coding	cell division cycle 20 [Source:HGNC Symbol;Acc:HGNC:1723]	304.593	6.69629	0.806454	-8.30337	1.01195e-16	6.80293e-15	9	25	8	5	25	34	9	4	249	2246
ENSG00000173548	SNX33	protein_coding	sorting nexin 33 [Source:HGNC Symbol;Acc:HGNC:28468]	1114.26	1.63373	0.196911	-8.29677	1.0698e-16	7.1629e-15	672	852	661	953	825	776	807	866	2319	2165
ENSG00000138111	MFSD13A	protein_coding	major facilitator superfamily domain containing 13A [Source:HGNC Symbol;Acc:HGNC:26196]	96.2807	2.31076	0.278764	-8.28931	1.1391e-16	7.59645e-15	41	63	67	43	53	68	61	46	206	277
ENSG00000154175	ABI3BP	protein_coding	ABI family member 3 binding protein [Source:HGNC Symbol;Acc:HGNC:17265]	649.639	-2.63509	0.318122	8.28327	1.19841e-16	7.96008e-15	693	933	852	608	1159	799	645	722	85	141
ENSG00000081803	CADPS2	protein_coding	calcium dependent secretion activator 2 [Source:HGNC Symbol;Acc:HGNC:16018]	1072.78	-2.55127	0.308097	8.28075	1.22399e-16	8.09776e-15	1223	1160	1703	962	1024	1504	1903	1062	248	163
ENSG00000167900	TK1	protein_coding	thymidine kinase 1 [Source:HGNC Symbol;Acc:HGNC:11830]	401.144	4.93369	0.597512	-8.25706	1.493e-16	9.83845e-15	17	80	77	47	91	91	45	36	597	2474
ENSG00000160410	SHKBP1	protein_coding	SH3KBP1 binding protein 1 [Source:HGNC Symbol;Acc:HGNC:19214]	636.213	2.00732	0.243176	-8.25459	1.52419e-16	1.00045e-14	349	477	414	408	433	488	348	343	1156	1717
ENSG00000184305	CCSER1	protein_coding	coiled-coil serine rich protein 1 [Source:HGNC Symbol;Acc:HGNC:29349]	651.329	-4.18508	0.507081	8.25328	1.54101e-16	1.00752e-14	857	610	1092	678	567	763	1047	910	77	10
ENSG00000101057	MYBL2	protein_coding	MYB proto-oncogene like 2 [Source:HGNC Symbol;Acc:HGNC:7548]	545.549	7.98671	0.968269	-8.24845	1.60464e-16	1.04502e-14	1	22	7	1	11	27	16	5	302	4239
ENSG00000171246	NPTX1	protein_coding	neuronal pentraxin 1 [Source:HGNC Symbol;Acc:HGNC:7952]	97.3347	5.0078	0.607557	-8.24252	1.68615e-16	1.09383e-14	8	4	13	27	8	10	11	27	290	485
ENSG00000139194	RBP5	protein_coding	retinol binding protein 5 [Source:HGNC Symbol;Acc:HGNC:15847]	1143.53	-7.175	0.871187	8.23588	1.78239e-16	1.15179e-14	1249	752	365	3667	3520	477	565	943	8	10
ENSG00000159399	HK2	protein_coding	hexokinase 2 [Source:HGNC Symbol;Acc:HGNC:4923]	1349.58	5.72519	0.695766	-8.2286	1.89412e-16	1.21926e-14	69	73	106	29	133	384	124	71	3624	7510
ENSG00000183775	KCTD16	protein_coding	potassium channel tetramerization domain containing 16 [Source:HGNC Symbol;Acc:HGNC:29244]	238.078	-4.2868	0.521067	8.22697	1.92012e-16	1.23124e-14	342	420	364	240	118	316	458	165	16	12
ENSG00000120833	SOCS2	protein_coding	suppressor of cytokine signaling 2 [Source:HGNC Symbol;Acc:HGNC:19382]	444.8	-2.85443	0.347032	8.22527	1.94745e-16	1.24398e-14	400	443	723	417	764	475	527	636	90	50
ENSG00000188643	S100A16	protein_coding	S100 calcium binding protein A16 [Source:HGNC Symbol;Acc:HGNC:20441]	1075.64	3.35441	0.408178	-8.21799	2.06948e-16	1.31689e-14	331	653	299	332	433	448	370	270	1834	4956
ENSG00000109684	CLNK	protein_coding	cytokine dependent hematopoietic cell linker [Source:HGNC Symbol;Acc:HGNC:17438]	218.843	-3.63646	0.442693	8.21441	2.13204e-16	1.35154e-14	281	142	272	253	364	287	239	333	30	11
ENSG00000157554	ERG	protein_coding	ERG, ETS transcription factor [Source:HGNC Symbol;Acc:HGNC:3446]	288.893	-1.73036	0.210996	8.20092	2.38562e-16	1.50656e-14	289	418	325	338	307	325	429	326	98	89
ENSG00000101004	NINL	protein_coding	ninein like [Source:HGNC Symbol;Acc:HGNC:29163]	881.36	-2.13567	0.26047	8.1993	2.41791e-16	1.51546e-14	1129	945	1014	1397	840	948	1131	1070	243	197
ENSG00000108518	PFN1	protein_coding	profilin 1 [Source:HGNC Symbol;Acc:HGNC:8881]	3632.1	2.95537	0.36043	-8.19958	2.41231e-16	1.51546e-14	1297	2286	1306	1635	1778	2056	1196	1216	6647	14568
ENSG00000081181	ARG2	protein_coding	arginase 2 [Source:HGNC Symbol;Acc:HGNC:664]	520.08	-4.1379	0.504759	8.19777	2.44896e-16	1.52918e-14	455	497	1022	614	1023	340	856	439	21	44
ENSG00000177469	CAVIN1	protein_coding	caveolae associated protein 1 [Source:HGNC Symbol;Acc:HGNC:9688]	4984.71	3.14758	0.383994	-8.19694	2.46587e-16	1.53399e-14	1838	2530	1938	1712	1636	2217	2010	2027	7444	22586
ENSG00000163590	PPM1L	protein_coding	protein phosphatase, Mg2+/Mn2+ dependent 1L [Source:HGNC Symbol;Acc:HGNC:16381]	707.67	-2.15576	0.263067	8.19474	2.51129e-16	1.55644e-14	901	915	915	835	593	758	1066	854	219	134
ENSG00000130309	COLGALT1	protein_coding	collagen beta(1-O)galactosyltransferase 1 [Source:HGNC Symbol;Acc:HGNC:26182]	1440.71	2.82053	0.344237	-8.19356	2.53605e-16	1.56597e-14	515	846	628	451	646	918	724	644	2668	5497
ENSG00000166851	PLK1	protein_coding	polo like kinase 1 [Source:HGNC Symbol;Acc:HGNC:9077]	199.099	4.17172	0.51069	-8.16879	3.11502e-16	1.91637e-14	37	71	43	44	33	35	62	47	254	1153
ENSG00000158710	TAGLN2	protein_coding	transgelin 2 [Source:HGNC Symbol;Acc:HGNC:11554]	3216.52	3.36468	0.412037	-8.16596	3.18902e-16	1.95468e-14	907	1793	993	755	1383	1556	1076	872	5647	14724
ENSG00000120832	MTERF2	protein_coding	mitochondrial transcription termination factor 2 [Source:HGNC Symbol;Acc:HGNC:30779]	245.88	-2.28512	0.279973	8.16194	3.29697e-16	2.01344e-14	318	303	276	260	280	305	331	314	82	32
ENSG00000110090	CPT1A	protein_coding	carnitine palmitoyltransferase 1A [Source:HGNC Symbol;Acc:HGNC:2328]	2511.35	-1.45624	0.178451	8.16048	3.33698e-16	2.03031e-14	2718	3261	3001	3497	2745	2538	3088	2686	1102	848
ENSG00000165480	SKA3	protein_coding	spindle and kinetochore associated complex subunit 3 [Source:HGNC Symbol;Acc:HGNC:20262]	22.7845	3.90052	0.478002	-8.16005	3.34893e-16	2.03031e-14	3	10	3	4	6	12	9	3	80	85
ENSG00000142494	SLC47A1	protein_coding	solute carrier family 47 member 1 [Source:HGNC Symbol;Acc:HGNC:25588]	2191.73	-6.28818	0.770932	8.15659	3.44621e-16	2.08171e-14	2228	1662	839	6390	6168	1069	910	2785	25	38
ENSG00000124602	UNC5CL	protein_coding	unc-5 family C-terminal like [Source:HGNC Symbol;Acc:HGNC:21203]	998.613	-5.08149	0.623457	8.15051	3.62402e-16	2.18122e-14	2012	1570	293	563	1532	1186	996	1882	26	40
ENSG00000189159	JPT1	protein_coding	Jupiter microtubule associated homolog 1 [Source:HGNC Symbol;Acc:HGNC:14569]	694.257	3.42907	0.421326	-8.13877	3.99305e-16	2.39468e-14	175	394	262	144	286	277	247	168	1263	3194
ENSG00000272610	MAGI1-IT1	sense_intronic	MAGI1 intronic transcript 1 [Source:HGNC Symbol;Acc:HGNC:42436]	243.261	-2.28475	0.280919	8.13315	4.18282e-16	2.4995e-14	244	322	354	261	210	303	389	289	60	50
ENSG00000142945	KIF2C	protein_coding	kinesin family member 2C [Source:HGNC Symbol;Acc:HGNC:6393]	90.4362	4.64009	0.570751	-8.1298	4.30004e-16	2.56037e-14	7	26	15	6	10	32	28	7	280	422
ENSG00000278463	HIST1H2AB	protein_coding	histone cluster 1 H2A family member b [Source:HGNC Symbol;Acc:HGNC:4734]	181.943	4.87302	0.599974	-8.12206	4.58355e-16	2.71946e-14	15	55	20	13	30	45	33	18	251	1132
ENSG00000124635	HIST1H2BJ	protein_coding	histone cluster 1 H2B family member j [Source:HGNC Symbol;Acc:HGNC:4761]	476.671	5.24235	0.645756	-8.11816	4.73321e-16	2.7983e-14	34	118	37	21	50	124	62	34	751	2986
ENSG00000073111	MCM2	protein_coding	minichromosome maintenance complex component 2 [Source:HGNC Symbol;Acc:HGNC:6944]	407.375	3.99524	0.4927	-8.10887	5.10918e-16	3.0099e-14	67	148	124	97	70	157	109	75	572	2252
ENSG00000154262	ABCA6	protein_coding	ATP binding cassette subfamily A member 6 [Source:HGNC Symbol;Acc:HGNC:36]	644.694	-2.49098	0.307255	8.10723	5.17875e-16	3.04015e-14	541	965	640	593	839	1029	855	892	100	148
ENSG00000180787	ZFP3	protein_coding	ZFP3 zinc finger protein [Source:HGNC Symbol;Acc:HGNC:12861]	330.545	-2.17463	0.26894	8.08593	6.16912e-16	3.60883e-14	387	432	429	448	386	264	464	385	90	71
ENSG00000108639	SYNGR2	protein_coding	synaptogyrin 2 [Source:HGNC Symbol;Acc:HGNC:11499]	1174.94	1.9777	0.244616	-8.0849	6.22134e-16	3.62665e-14	621	1019	805	676	650	961	764	612	2263	3015
ENSG00000107242	PIP5K1B	protein_coding	phosphatidylinositol-4-phosphate 5-kinase type 1 beta [Source:HGNC Symbol;Acc:HGNC:8995]	199.127	-2.63129	0.325731	8.0781	6.57849e-16	3.82149e-14	260	202	290	237	207	198	244	301	35	36
ENSG00000111679	PTPN6	protein_coding	protein tyrosine phosphatase, non-receptor type 6 [Source:HGNC Symbol;Acc:HGNC:9658]	451.745	2.01656	0.249676	-8.0767	6.65404e-16	3.83246e-14	206	409	248	241	267	403	295	254	1058	1031
ENSG00000113361	CDH6	protein_coding	cadherin 6 [Source:HGNC Symbol;Acc:HGNC:1765]	2349.29	-4.59636	0.569105	8.07648	6.66635e-16	3.83246e-14	4659	5917	1008	2134	3874	3013	1696	1711	158	71
ENSG00000255737	AGAP2-AS1	antisense	AGAP2 antisense RNA 1 [Source:HGNC Symbol;Acc:HGNC:48633]	58.9135	3.47955	0.430798	-8.077	6.63771e-16	3.83246e-14	11	33	18	12	13	36	26	13	184	212
ENSG00000100097	LGALS1	protein_coding	galectin 1 [Source:HGNC Symbol;Acc:HGNC:6561]	2475.89	4.78472	0.5939	-8.05644	7.85461e-16	4.50007e-14	280	422	313	319	421	639	392	442	1845	16548
ENSG00000184363	PKP3	protein_coding	plakophilin 3 [Source:HGNC Symbol;Acc:HGNC:9025]	726.899	6.54955	0.813306	-8.05299	8.07934e-16	4.61297e-14	20	45	65	21	15	74	50	20	281	5593
ENSG00000239672	NME1	protein_coding	NME/NM23 nucleoside diphosphate kinase 1 [Source:HGNC Symbol;Acc:HGNC:7849]	172.204	2.35527	0.292507	-8.05202	8.14371e-16	4.63386e-14	81	133	69	111	119	126	76	65	456	434
ENSG00000254343		lincRNA		110.081	-3.02052	0.375758	8.03849	9.09535e-16	5.15775e-14	116	153	157	107	112	196	125	131	11	19
ENSG00000142512	SIGLEC10	protein_coding	sialic acid binding Ig like lectin 10 [Source:HGNC Symbol;Acc:HGNC:15620]	141.856	4.23171	0.526772	-8.03327	9.49053e-16	5.34548e-14	17	23	33	8	42	42	33	56	717	389
ENSG00000214456	PLIN5	protein_coding	perilipin 5 [Source:HGNC Symbol;Acc:HGNC:33196]	265.575	-4.20458	0.523387	8.0334	9.48054e-16	5.34548e-14	284	492	211	319	255	185	360	563	26	8
ENSG00000184005	ST6GALNAC3	protein_coding	ST6 N-acetylgalactosaminide alpha-2,6-sialyltransferase 3 [Source:HGNC Symbol;Acc:HGNC:19343]	181.424	-3.51402	0.437529	8.03151	9.62771e-16	5.40448e-14	262	141	239	208	233	169	284	259	28	9
ENSG00000089351	GRAMD1A	protein_coding	GRAM domain containing 1A [Source:HGNC Symbol;Acc:HGNC:29305]	850.67	1.93013	0.240368	-8.0299	9.75485e-16	5.45748e-14	539	738	493	384	461	683	647	536	1991	1835
ENSG00000168062	BATF2	protein_coding	basic leucine zipper ATF-like transcription factor 2 [Source:HGNC Symbol;Acc:HGNC:25163]	135.749	2.78696	0.34733	-8.02396	1.02389e-15	5.70915e-14	51	94	42	78	81	69	49	50	572	249
ENSG00000261308	FIGNL2	protein_coding	fidgetin like 2 [Source:HGNC Symbol;Acc:HGNC:13287]	301.566	-2.92904	0.365251	8.01925	1.06394e-15	5.91269e-14	424	499	203	484	400	314	312	348	43	45
ENSG00000170779	CDCA4	protein_coding	cell division cycle associated 4 [Source:HGNC Symbol;Acc:HGNC:14625]	190.732	4.03702	0.503862	-8.01215	1.12722e-15	6.24353e-14	32	65	46	36	51	67	55	35	236	1088
ENSG00000069122	ADGRF5	protein_coding	adhesion G protein-coupled receptor F5 [Source:HGNC Symbol;Acc:HGNC:19030]	2810.73	-3.11281	0.388548	8.0114	1.13412e-15	6.26094e-14	3785	3009	4086	3491	3499	2469	3162	4173	601	166
ENSG00000169994	MYO7B	protein_coding	myosin VIIB [Source:HGNC Symbol;Acc:HGNC:7607]	930.397	-5.07485	0.6337	8.00828	1.16323e-15	6.40048e-14	1352	1115	416	1901	2292	568	502	1203	44	21
ENSG00000277224	HIST1H2BF	protein_coding	histone cluster 1 H2B family member f [Source:HGNC Symbol;Acc:HGNC:4752]	423.043	5.29497	0.662192	-7.99612	1.28406e-15	7.04204e-14	37	122	26	24	45	86	41	31	508	2791
ENSG00000275221	HIST1H2AK	protein_coding	histone cluster 1 H2A family member k [Source:HGNC Symbol;Acc:HGNC:4726]	87.3249	4.5211	0.566492	-7.98087	1.45306e-15	7.94274e-14	9	30	15	8	23	25	13	12	135	511
ENSG00000183010	PYCR1	protein_coding	pyrroline-5-carboxylate reductase 1 [Source:HGNC Symbol;Acc:HGNC:9721]	251.283	5.59456	0.701498	-7.97517	1.52173e-15	8.29092e-14	16	37	25	7	32	30	28	24	157	1810
ENSG00000131400	NAPSA	protein_coding	napsin A aspartic peptidase [Source:HGNC Symbol;Acc:HGNC:13395]	558.637	-5.83231	0.73243	7.96296	1.67973e-15	9.12198e-14	745	860	189	1409	1255	471	198	544	15	8
ENSG00000169116	PARM1	protein_coding	prostate androgen-regulated mucin-like protein 1 [Source:HGNC Symbol;Acc:HGNC:24536]	1935.88	-3.67782	0.461905	7.96229	1.68887e-15	9.14184e-14	1990	3679	1421	2687	3341	2152	1972	2311	75	249
ENSG00000144891	AGTR1	protein_coding	angiotensin II receptor type 1 [Source:HGNC Symbol;Acc:HGNC:336]	190.407	-3.98159	0.500129	7.96113	1.70472e-15	9.19774e-14	159	329	290	214	178	120	265	359	11	16
ENSG00000109819	PPARGC1A	protein_coding	PPARG coactivator 1 alpha [Source:HGNC Symbol;Acc:HGNC:9237]	2769.59	-4.8708	0.611965	7.95929	1.73029e-15	9.30563e-14	3245	4031	4634	3068	2708	3616	3279	3529	225	11
ENSG00000134690	CDCA8	protein_coding	cell division cycle associated 8 [Source:HGNC Symbol;Acc:HGNC:14629]	74.3801	4.71391	0.593044	-7.94866	1.88535e-15	1.00876e-13	6	21	10	6	13	32	8	7	174	397
ENSG00000141756	FKBP10	protein_coding	FK506 binding protein 10 [Source:HGNC Symbol;Acc:HGNC:18169]	851.339	3.46186	0.435536	-7.9485	1.88779e-15	1.00876e-13	208	432	175	164	226	564	337	253	2448	3211
ENSG00000162174	ASRGL1	protein_coding	asparaginase like 1 [Source:HGNC Symbol;Acc:HGNC:16448]	549.453	-3.01624	0.379573	7.9464	1.92014e-15	1.02277e-13	646	931	576	816	603	519	548	806	123	36
ENSG00000166770	ZNF667-AS1	lincRNA	ZNF667 antisense RNA 1 (head to head) [Source:HGNC Symbol;Acc:HGNC:44321]	150.14	-2.99591	0.377279	7.94083	2.00835e-15	1.06634e-13	213	189	207	195	178	135	206	159	12	29
ENSG00000167695	FAM57A	protein_coding	family with sequence similarity 57 member A [Source:HGNC Symbol;Acc:HGNC:29646]	165.761	3.25169	0.409614	-7.93841	2.04788e-15	1.08388e-13	56	92	67	23	51	94	79	46	474	587
ENSG00000185305	ARL15	protein_coding	ADP ribosylation factor like GTPase 15 [Source:HGNC Symbol;Acc:HGNC:25945]	597.991	-1.3555	0.17078	7.9371	2.06963e-15	1.09193e-13	589	745	798	684	647	738	801	587	268	225
ENSG00000130270	ATP8B3	protein_coding	ATPase phospholipid transporting 8B3 [Source:HGNC Symbol;Acc:HGNC:13535]	57.7315	3.50577	0.442109	-7.92967	2.19732e-15	1.15564e-13	15	26	11	10	14	35	32	13	233	166
ENSG00000060762	MPC1	protein_coding	mitochondrial pyruvate carrier 1 [Source:HGNC Symbol;Acc:HGNC:21606]	754.808	-2.90842	0.366918	7.92662	2.25191e-15	1.18062e-13	854	912	932	1471	732	545	891	1073	115	109
ENSG00000227036	LINC00511	lincRNA	long intergenic non-protein coding RNA 511 [Source:HGNC Symbol;Acc:HGNC:43564]	109.671	4.39211	0.554484	-7.92108	2.35454e-15	1.23056e-13	29	23	15	8	19	50	23	14	696	199
ENSG00000196083	IL1RAP	protein_coding	interleukin 1 receptor accessory protein [Source:HGNC Symbol;Acc:HGNC:5995]	282.174	2.37169	0.299496	-7.91892	2.39576e-15	1.24819e-13	172	145	102	136	210	191	124	174	865	620
ENSG00000170175	CHRNB1	protein_coding	cholinergic receptor nicotinic beta 1 subunit [Source:HGNC Symbol;Acc:HGNC:1961]	141.094	1.95075	0.246472	-7.91469	2.47877e-15	1.28741e-13	61	113	99	85	110	99	86	86	421	234
ENSG00000147003	CLTRN	protein_coding	collectrin, amino acid transport regulator [Source:HGNC Symbol;Acc:HGNC:29437]	1249.74	-6.86585	0.868313	7.90712	2.63412e-15	1.36385e-13	1578	1731	261	3623	3699	632	397	794	15	10
ENSG00000096996	IL12RB1	protein_coding	interleukin 12 receptor subunit beta 1 [Source:HGNC Symbol;Acc:HGNC:5971]	86.8745	3.30154	0.417723	-7.90365	2.70847e-15	1.39801e-13	22	44	24	16	23	62	40	29	268	297
ENSG00000198720	ANKRD13B	protein_coding	ankyrin repeat domain 13B [Source:HGNC Symbol;Acc:HGNC:26363]	65.1639	2.61417	0.331077	-7.89594	2.88135e-15	1.48265e-13	28	38	33	20	25	46	47	28	163	196
ENSG00000125347	IRF1	protein_coding	interferon regulatory factor 1 [Source:HGNC Symbol;Acc:HGNC:6116]	1470.28	2.85184	0.361245	-7.89445	2.91588e-15	1.4958e-13	572	824	474	380	811	1160	740	470	4816	3955
ENSG00000108106	UBE2S	protein_coding	ubiquitin conjugating enzyme E2 S [Source:HGNC Symbol;Acc:HGNC:17895]	165.135	4.34076	0.549999	-7.8923	2.96656e-15	1.51713e-13	27	48	30	34	38	42	36	26	154	1026
ENSG00000087303	NID2	protein_coding	nidogen 2 [Source:HGNC Symbol;Acc:HGNC:13389]	1536.17	3.06761	0.388904	-7.88783	3.0748e-15	1.56768e-13	622	883	488	476	554	963	685	459	7812	2283
ENSG00000261559	FSCN1P1	processed_pseudogene	fascin actin-bundling protein 1 pseudogene 1 [Source:HGNC Symbol;Acc:HGNC:49669]	41.0959	4.20685	0.533515	-7.88514	3.14177e-15	1.59694e-13	10	15	5	9	7	9	10	10	65	229
ENSG00000100626	GALNT16	protein_coding	polypeptide N-acetylgalactosaminyltransferase 16 [Source:HGNC Symbol;Acc:HGNC:23233]	282.156	-3.46333	0.439603	7.87831	3.3183e-15	1.68154e-13	310	587	252	186	245	487	349	433	25	32
ENSG00000178035	IMPDH2	protein_coding	inosine monophosphate dehydrogenase 2 [Source:HGNC Symbol;Acc:HGNC:6053]	838.825	2.22476	0.282687	-7.87003	3.54542e-15	1.79119e-13	369	659	463	556	527	601	425	390	1573	2487
ENSG00000136895	GARNL3	protein_coding	GTPase activating Rap/RanGAP domain like 3 [Source:HGNC Symbol;Acc:HGNC:25425]	278.706	-2.04126	0.259462	7.86729	3.62419e-15	1.82545e-13	268	359	358	364	269	357	378	339	103	48
ENSG00000176387	HSD11B2	protein_coding	hydroxysteroid 11-beta dehydrogenase 2 [Source:HGNC Symbol;Acc:HGNC:5209]	2568.58	-5.3058	0.674634	7.86471	3.69963e-15	1.85784e-13	3053	2008	4890	3176	2549	2852	2149	5044	10	127
ENSG00000250802	ZBED3-AS1	antisense	ZBED3 antisense RNA 1 [Source:HGNC Symbol;Acc:HGNC:44188]	220.359	-2.85573	0.363232	7.862	3.78053e-15	1.89276e-13	207	251	314	216	430	195	319	248	36	32
ENSG00000139626	ITGB7	protein_coding	integrin subunit beta 7 [Source:HGNC Symbol;Acc:HGNC:6162]	183.377	1.62909	0.207514	-7.85054	4.14236e-15	2.06771e-13	104	138	123	129	171	154	127	116	439	308
ENSG00000103257	SLC7A5	protein_coding	solute carrier family 7 member 5 [Source:HGNC Symbol;Acc:HGNC:11063]	1842.16	4.75087	0.60535	-7.84814	4.22243e-15	2.10138e-13	244	370	488	256	106	323	329	327	1929	11816
ENSG00000157404	KIT	protein_coding	KIT proto-oncogene receptor tyrosine kinase [Source:HGNC Symbol;Acc:HGNC:6342]	541.13	-2.49337	0.317752	7.8469	4.2644e-15	2.11595e-13	566	554	910	436	598	707	825	696	97	113
ENSG00000151623	NR3C2	protein_coding	nuclear receptor subfamily 3 group C member 2 [Source:HGNC Symbol;Acc:HGNC:7979]	1160.71	-2.82004	0.359639	7.8413	4.45898e-15	2.20594e-13	1232	1277	1962	1315	1012	1502	1713	1437	290	93
ENSG00000105011	ASF1B	protein_coding	anti-silencing function 1B histone chaperone [Source:HGNC Symbol;Acc:HGNC:20996]	86.3485	5.01144	0.639505	-7.83643	4.63543e-15	2.28644e-13	6	26	10	3	8	26	12	9	171	502
ENSG00000005448	WDR54	protein_coding	WD repeat domain 54 [Source:HGNC Symbol;Acc:HGNC:25770]	150.242	2.52889	0.322942	-7.83079	4.84806e-15	2.38427e-13	66	105	102	89	55	108	54	55	396	417
ENSG00000176619	LMNB2	protein_coding	lamin B2 [Source:HGNC Symbol;Acc:HGNC:6638]	625.353	2.71276	0.346903	-7.81993	5.28515e-15	2.59159e-13	284	353	260	239	356	381	265	294	1040	2392
ENSG00000108829	LRRC59	protein_coding	leucine rich repeat containing 59 [Source:HGNC Symbol;Acc:HGNC:28817]	1019.46	1.85199	0.237151	-7.80934	5.74888e-15	2.8091e-13	646	912	520	711	862	716	530	608	2599	1909
ENSG00000169744	LDB2	protein_coding	LIM domain binding 2 [Source:HGNC Symbol;Acc:HGNC:6533]	574.792	-2.14521	0.274709	7.80904	5.76242e-15	2.8091e-13	574	733	657	648	588	684	947	737	113	165
ENSG00000141696	P3H4	protein_coding	prolyl 3-hydroxylase family member 4 (non-enzymatic) [Source:HGNC Symbol;Acc:HGNC:16946]	278.458	2.48431	0.318247	-7.80624	5.89201e-15	2.85557e-13	118	201	154	143	122	164	171	123	488	957
ENSG00000175164	ABO	protein_coding	ABO, alpha 1-3-N-acetylgalactosaminyltransferase and alpha 1-3-galactosyltransferase [Source:HGNC Symbol;Acc:HGNC:79]	559.798	-4.23666	0.542703	7.80659	5.87559e-15	2.85557e-13	676	624	379	1436	825	459	794	434	19	46
ENSG00000139725	RHOF	protein_coding	ras homolog family member F, filopodia associated [Source:HGNC Symbol;Acc:HGNC:15703]	446.47	2.39597	0.307104	-7.80181	6.10232e-15	2.94892e-13	200	396	292	222	150	249	286	198	1469	915
ENSG00000142634	EFHD2	protein_coding	EF-hand domain family member D2 [Source:HGNC Symbol;Acc:HGNC:28670]	598.607	2.90821	0.372787	-7.80126	6.12898e-15	2.95325e-13	246	390	165	200	250	422	252	227	1273	2219
ENSG00000278828	HIST1H3H	protein_coding	histone cluster 1 H3 family member h [Source:HGNC Symbol;Acc:HGNC:4775]	495.292	5.26302	0.674844	-7.79888	6.24612e-15	3.00102e-13	61	125	29	20	66	98	46	43	537	3307
ENSG00000155792	DEPTOR	protein_coding	DEP domain containing MTOR interacting protein [Source:HGNC Symbol;Acc:HGNC:22953]	897.306	-2.71985	0.348808	7.79755	6.31216e-15	3.02403e-13	870	1422	1131	829	1032	1822	950	886	107	187
ENSG00000276644	DACH1	protein_coding	dachshund family transcription factor 1 [Source:HGNC Symbol;Acc:HGNC:2663]	477.088	-3.47339	0.445555	7.79567	6.40698e-15	3.06066e-13	633	646	464	591	720	473	552	673	89	14
ENSG00000183598	HIST2H3D	protein_coding	histone cluster 2 H3 family member d [Source:HGNC Symbol;Acc:HGNC:25311]	77.397	4.62758	0.594278	-7.78689	6.86802e-15	3.27153e-13	11	24	6	7	19	22	13	10	112	465
ENSG00000111110	PPM1H	protein_coding	protein phosphatase, Mg2+/Mn2+ dependent 1H [Source:HGNC Symbol;Acc:HGNC:18583]	726.094	-2.13076	0.274066	7.77463	7.56705e-15	3.59424e-13	700	1085	993	917	975	887	773	731	130	222
ENSG00000167552	TUBA1A	protein_coding	tubulin alpha 1a [Source:HGNC Symbol;Acc:HGNC:20766]	903.276	2.49975	0.321623	-7.77229	7.70798e-15	3.65078e-13	462	720	409	296	380	650	503	443	2025	2760
ENSG00000162576	MXRA8	protein_coding	matrix remodeling associated 8 [Source:HGNC Symbol;Acc:HGNC:7542]	1483.44	3.78844	0.487516	-7.77091	7.79219e-15	3.68021e-13	379	491	270	323	470	492	507	482	1778	8152
ENSG00000135951	TSGA10	protein_coding	testis specific 10 [Source:HGNC Symbol;Acc:HGNC:14927]	241.959	-2.75369	0.354938	7.75822	8.61271e-15	4.05624e-13	391	276	275	184	251	374	373	257	50	31
ENSG00000130396	AFDN	protein_coding	afadin, adherens junction formation factor [Source:HGNC Symbol;Acc:HGNC:7137]	3404.94	-1.27471	0.164376	7.75487	8.84326e-15	4.15309e-13	3940	3936	4574	3820	4079	3694	3824	3641	1532	1408
ENSG00000112796	ENPP5	protein_coding	ectonucleotide pyrophosphatase/phosphodiesterase 5 (putative) [Source:HGNC Symbol;Acc:HGNC:13717]	365.351	-3.79261	0.489151	7.75346	8.94222e-15	4.18777e-13	361	480	391	649	701	516	339	254	13	44
ENSG00000010319	SEMA3G	protein_coding	semaphorin 3G [Source:HGNC Symbol;Acc:HGNC:30400]	493.519	-2.96455	0.38278	7.7448	9.57361e-15	4.46329e-13	571	536	797	692	513	392	808	559	47	90
ENSG00000118508	RAB32	protein_coding	RAB32, member RAS oncogene family [Source:HGNC Symbol;Acc:HGNC:9772]	187.952	2.07689	0.26817	-7.74466	9.58407e-15	4.46329e-13	107	163	79	110	133	151	106	94	419	463
ENSG00000196586	MYO6	protein_coding	myosin VI [Source:HGNC Symbol;Acc:HGNC:7605]	3763.17	-2.03242	0.262444	7.74419	9.61961e-15	4.46736e-13	5178	4597	3496	4123	6526	4542	4074	3700	1125	888
ENSG00000182853	VMO1	protein_coding	vitelline membrane outer layer 1 homolog [Source:HGNC Symbol;Acc:HGNC:30387]	32.5445	2.88133	0.372129	-7.74282	9.72361e-15	4.50311e-13	11	20	14	17	9	25	9	13	103	92
ENSG00000204160	ZDHHC18	protein_coding	zinc finger DHHC-type containing 18 [Source:HGNC Symbol;Acc:HGNC:20712]	423.937	2.50307	0.323384	-7.74023	9.92402e-15	4.58319e-13	237	267	227	154	239	258	200	215	746	1465
ENSG00000108821	COL1A1	protein_coding	collagen type I alpha 1 chain [Source:HGNC Symbol;Acc:HGNC:2197]	55496.6	6.71252	0.867464	-7.73809	1.00921e-14	4.64792e-13	1227	4129	1517	733	1159	11098	6413	1766	24397	426533
ENSG00000164946	FREM1	protein_coding	FRAS1 related extracellular matrix 1 [Source:HGNC Symbol;Acc:HGNC:23399]	1280.54	-4.85835	0.628714	7.72743	1.09736e-14	5.03997e-13	1507	1328	1914	1667	1037	1489	2104	1861	6	87
ENSG00000083457	ITGAE	protein_coding	integrin subunit alpha E [Source:HGNC Symbol;Acc:HGNC:6147]	141.074	2.13622	0.276838	-7.71649	1.19574e-14	5.47673e-13	53	99	91	84	100	93	80	91	473	229
ENSG00000167588	GPD1	protein_coding	glycerol-3-phosphate dehydrogenase 1 [Source:HGNC Symbol;Acc:HGNC:4455]	1532.96	-7.72977	1.00197	7.71459	1.21371e-14	5.54383e-13	1527	927	279	5023	5555	438	469	1256	11	6
ENSG00000136542	GALNT5	protein_coding	polypeptide N-acetylgalactosaminyltransferase 5 [Source:HGNC Symbol;Acc:HGNC:4127]	42.5802	3.66512	0.475186	-7.71303	1.22869e-14	5.58168e-13	8	7	16	6	20	26	12	10	141	155
ENSG00000262454	MIR193BHG	lincRNA	MIR193B host gene [Source:HGNC Symbol;Acc:HGNC:51945]	113.551	3.08677	0.400189	-7.71328	1.22623e-14	5.58168e-13	40	46	46	47	68	23	47	53	245	444
ENSG00000111206	FOXM1	protein_coding	forkhead box M1 [Source:HGNC Symbol;Acc:HGNC:3818]	231.802	5.41522	0.7023	-7.7107	1.25133e-14	5.66906e-13	8	50	11	24	29	60	20	8	406	1438
ENSG00000113742	CPEB4	protein_coding	cytoplasmic polyadenylation element binding protein 4 [Source:HGNC Symbol;Acc:HGNC:21747]	3593.15	-2.38638	0.309727	7.70479	1.31059e-14	5.91217e-13	4847	4044	3201	6719	4419	4061	4556	3105	857	667
ENSG00000259673	IQCH-AS1	lincRNA	IQCH antisense RNA 1 [Source:HGNC Symbol;Acc:HGNC:44104]	183.406	-2.01242	0.261196	7.70464	1.31208e-14	5.91217e-13	233	210	242	246	203	194	240	192	45	53
ENSG00000137960	GIPC2	protein_coding	GIPC PDZ domain containing family member 2 [Source:HGNC Symbol;Acc:HGNC:18177]	652.868	-5.77676	0.750492	7.69729	1.38977e-14	6.23939e-13	733	626	223	1755	1825	408	320	698	12	15
ENSG00000167553	TUBA1C	protein_coding	tubulin alpha 1c [Source:HGNC Symbol;Acc:HGNC:20768]	1495.44	3.34023	0.433968	-7.69695	1.39352e-14	6.23939e-13	613	738	364	494	773	547	410	410	2425	6967
ENSG00000171365	CLCN5	protein_coding	chloride voltage-gated channel 5 [Source:HGNC Symbol;Acc:HGNC:2023]	3778.36	-3.28399	0.426673	7.69673	1.39593e-14	6.23939e-13	4650	3479	3916	7052	6742	3006	3388	5050	653	254
ENSG00000168496	FEN1	protein_coding	flap structure-specific endonuclease 1 [Source:HGNC Symbol;Acc:HGNC:3650]	124.613	2.32229	0.301778	-7.69537	1.41085e-14	6.28921e-13	57	103	72	81	66	79	73	41	266	361
ENSG00000159307	SCUBE1	protein_coding	signal peptide, CUB domain and EGF like domain containing 1 [Source:HGNC Symbol;Acc:HGNC:13441]	134.389	-2.58179	0.335518	7.69494	1.41561e-14	6.29361e-13	162	186	193	126	153	127	230	144	28	22
ENSG00000100253	MIOX	protein_coding	myo-inositol oxygenase [Source:HGNC Symbol;Acc:HGNC:14522]	2695.07	-7.95586	1.03467	7.68927	1.47972e-14	6.56114e-13	2352	673	839	14101	5183	692	799	2294	13	12
ENSG00000025708	TYMP	protein_coding	thymidine phosphorylase [Source:HGNC Symbol;Acc:HGNC:3148]	1327.43	4.13542	0.538008	-7.68655	1.51153e-14	6.6844e-13	291	412	154	88	394	616	348	251	4086	5683
ENSG00000275379	HIST1H3I	protein_coding	histone cluster 1 H3 family member i [Source:HGNC Symbol;Acc:HGNC:4771]	355.806	6.24745	0.813507	-7.67965	1.59528e-14	7.03612e-13	14	56	15	7	17	57	15	8	306	2573
ENSG00000182359	KBTBD3	protein_coding	kelch repeat and BTB domain containing 3 [Source:HGNC Symbol;Acc:HGNC:22934]	116.055	-2.15204	0.280351	7.67626	1.63803e-14	7.2056e-13	110	145	151	144	165	133	143	135	39	19
ENSG00000171435	KSR2	protein_coding	kinase suppressor of ras 2 [Source:HGNC Symbol;Acc:HGNC:18610]	387.725	-3.18069	0.41449	7.67375	1.67039e-14	7.32861e-13	421	503	849	559	312	464	293	452	63	35
ENSG00000109189	USP46	protein_coding	ubiquitin specific peptidase 46 [Source:HGNC Symbol;Acc:HGNC:20075]	456.53	-1.49463	0.194907	7.66842	1.74131e-14	7.61972e-13	453	548	581	541	577	465	541	576	184	160
ENSG00000188486	H2AFX	protein_coding	H2A histone family member X [Source:HGNC Symbol;Acc:HGNC:4739]	476.817	4.07165	0.531012	-7.6677	1.75102e-14	7.64214e-13	106	174	105	83	140	133	99	105	462	2839
ENSG00000132965	ALOX5AP	protein_coding	arachidonate 5-lipoxygenase activating protein [Source:HGNC Symbol;Acc:HGNC:436]	209.684	3.87571	0.505574	-7.66596	1.77492e-14	7.72624e-13	41	103	23	30	107	73	50	41	1022	539
ENSG00000114378	HYAL1	protein_coding	hyaluronoglucosaminidase 1 [Source:HGNC Symbol;Acc:HGNC:5320]	580.699	-3.52905	0.460404	7.66511	1.78673e-14	7.75738e-13	650	668	524	1248	1156	401	487	645	62	52
ENSG00000174564	IL20RB	protein_coding	interleukin 20 receptor subunit beta [Source:HGNC Symbol;Acc:HGNC:6004]	150.624	5.89022	0.768632	-7.66325	1.81284e-14	7.85031e-13	13	14	11	13	11	5	18	12	52	1136
ENSG00000107186	MPDZ	protein_coding	multiple PDZ domain crumbs cell polarity complex component [Source:HGNC Symbol;Acc:HGNC:7208]	1263.42	-1.21006	0.15792	7.66247	1.82388e-14	7.85731e-13	1347	1483	1382	1460	1691	1495	1461	1347	692	461
ENSG00000172081	MOB3A	protein_coding	MOB kinase activator 3A [Source:HGNC Symbol;Acc:HGNC:29802]	668.653	1.74423	0.227626	-7.66268	1.82089e-14	7.85731e-13	422	584	418	456	455	561	426	417	1151	1603
ENSG00000124731	TREM1	protein_coding	triggering receptor expressed on myeloid cells 1 [Source:HGNC Symbol;Acc:HGNC:17760]	121.063	3.79339	0.495139	-7.66127	1.84108e-14	7.91094e-13	28	30	32	12	31	69	51	27	655	248
ENSG00000167797	CDK2AP2	protein_coding	cyclin dependent kinase 2 associated protein 2 [Source:HGNC Symbol;Acc:HGNC:30833]	440.03	1.6062	0.209931	-7.65108	1.993e-14	8.54173e-13	282	444	287	264	390	287	331	286	1006	764
ENSG00000172260	NEGR1	protein_coding	neuronal growth regulator 1 [Source:HGNC Symbol;Acc:HGNC:17302]	321.392	-2.76261	0.361299	7.64633	2.06797e-14	8.8403e-13	393	618	225	321	514	383	307	426	59	47
ENSG00000125319	C17orf53	protein_coding	chromosome 17 open reading frame 53 [Source:HGNC Symbol;Acc:HGNC:28460]	52.5078	4.0877	0.535158	-7.6383	2.20102e-14	9.38502e-13	6	18	12	11	11	29	9	8	108	267
ENSG00000076258	FMO4	protein_coding	flavin containing monooxygenase 4 [Source:HGNC Symbol;Acc:HGNC:3772]	485.313	-4.40872	0.577347	7.63617	2.23779e-14	9.51747e-13	774	459	386	956	1075	243	331	610	33	20
ENSG00000007062	PROM1	protein_coding	prominin 1 [Source:HGNC Symbol;Acc:HGNC:9454]	1620.18	-5.11921	0.670465	7.63532	2.25265e-14	9.55628e-13	1839	3692	2457	1075	508	4169	2573	568	69	40
ENSG00000169762	TAPT1	protein_coding	transmembrane anterior posterior transformation 1 [Source:HGNC Symbol;Acc:HGNC:26887]	550.468	-1.61459	0.211556	7.63196	2.31209e-14	9.78356e-13	600	643	618	738	726	693	632	558	255	137
ENSG00000145103	ILDR1	protein_coding	immunoglobulin like domain containing receptor 1 [Source:HGNC Symbol;Acc:HGNC:28741]	215.713	-2.73937	0.358977	7.63106	2.32835e-14	9.8274e-13	259	348	335	207	162	273	290	260	53	21
ENSG00000164087	POC1A	protein_coding	POC1 centriolar protein A [Source:HGNC Symbol;Acc:HGNC:24488]	97.211	3.89516	0.510504	-7.63002	2.3471e-14	9.88154e-13	27	35	22	28	30	37	16	17	132	532
ENSG00000104951	IL4I1	protein_coding	interleukin 4 induced 1 [Source:HGNC Symbol;Acc:HGNC:19094]	178.826	4.09594	0.536913	-7.62869	2.37154e-14	9.95925e-13	38	52	30	14	44	101	53	21	566	747
ENSG00000163644	PPM1K	protein_coding	protein phosphatase, Mg2+/Mn2+ dependent 1K [Source:HGNC Symbol;Acc:HGNC:25415]	1016.21	-2.04665	0.268572	7.62048	2.5273e-14	1.05867e-12	1310	1088	1394	1283	1232	962	1169	1295	363	186
ENSG00000108679	LGALS3BP	protein_coding	galectin 3 binding protein [Source:HGNC Symbol;Acc:HGNC:6564]	4759.65	2.77335	0.364139	-7.61619	2.61275e-14	1.09172e-12	2076	3368	1793	1865	2787	2215	2065	1940	7828	18666
ENSG00000132646	PCNA	protein_coding	proliferating cell nuclear antigen [Source:HGNC Symbol;Acc:HGNC:8729]	408.117	1.66101	0.218115	-7.61531	2.63066e-14	1.09646e-12	195	349	314	315	342	337	277	221	940	735
ENSG00000145050	MANF	protein_coding	mesencephalic astrocyte derived neurotrophic factor [Source:HGNC Symbol;Acc:HGNC:15461]	307.826	1.73558	0.228021	-7.61149	2.70949e-14	1.1265e-12	183	243	207	186	298	203	210	193	607	671
ENSG00000162783	IER5	protein_coding	immediate early response 5 [Source:HGNC Symbol;Acc:HGNC:5393]	464.969	3.0015	0.39488	-7.60104	2.93766e-14	1.21833e-12	196	162	223	162	230	182	218	204	709	2009
ENSG00000136830	FAM129B	protein_coding	family with sequence similarity 129 member B [Source:HGNC Symbol;Acc:HGNC:25282]	3082.17	3.0415	0.400218	-7.59962	2.96999e-14	1.22868e-12	1047	1992	1330	852	859	1725	1652	992	5898	12493
ENSG00000172348	RCAN2	protein_coding	regulator of calcineurin 2 [Source:HGNC Symbol;Acc:HGNC:3041]	619.501	-3.1276	0.412492	7.5822	3.3974e-14	1.40202e-12	793	737	920	724	634	643	796	876	35	116
ENSG00000118526	TCF21	protein_coding	transcription factor 21 [Source:HGNC Symbol;Acc:HGNC:11632]	472.015	-3.06955	0.405166	7.57604	3.56274e-14	1.46662e-12	569	575	397	748	593	467	827	503	35	86
ENSG00000167670	CHAF1A	protein_coding	chromatin assembly factor 1 subunit A [Source:HGNC Symbol;Acc:HGNC:1910]	180.562	2.55712	0.337775	-7.5705	3.7178e-14	1.52668e-12	60	126	67	109	73	122	123	75	402	569
ENSG00000151892	GFRA1	protein_coding	GDNF family receptor alpha 1 [Source:HGNC Symbol;Acc:HGNC:4243]	774.045	-3.0498	0.40353	7.55779	4.09976e-14	1.67939e-12	887	1504	550	707	1149	779	749	1370	90	116
ENSG00000198270	TMEM116	protein_coding	transmembrane protein 116 [Source:HGNC Symbol;Acc:HGNC:25084]	433.342	-2.27619	0.301366	7.5529	4.2566e-14	1.73936e-12	417	574	700	469	409	485	568	593	139	63
ENSG00000113389	NPR3	protein_coding	natriuretic peptide receptor 3 [Source:HGNC Symbol;Acc:HGNC:7945]	2722.41	-5.13411	0.680397	7.54575	4.49675e-14	1.833e-12	3005	2261	1664	9737	4829	1834	1989	2047	50	120
ENSG00000142178	SIK1	protein_coding	salt inducible kinase 1 [Source:HGNC Symbol;Acc:HGNC:11142]	111.364	5.78785	0.76741	-7.54206	4.62604e-14	1.88111e-12	5	3	9	9	70	28	3	1	557	411
ENSG00000185803	SLC52A2	protein_coding	solute carrier family 52 member 2 [Source:HGNC Symbol;Acc:HGNC:30224]	372.939	2.47963	0.328804	-7.54137	4.65063e-14	1.8865e-12	185	254	156	168	242	225	183	187	629	1299
ENSG00000085840	ORC1	protein_coding	origin recognition complex subunit 1 [Source:HGNC Symbol;Acc:HGNC:8487]	44.1167	2.81099	0.37301	-7.53597	4.8472e-14	1.96147e-12	13	24	12	32	26	28	16	14	139	121
ENSG00000148468	FAM171A1	protein_coding	family with sequence similarity 171 member A1 [Source:HGNC Symbol;Acc:HGNC:23522]	906.273	-2.96055	0.392909	7.53494	4.88568e-14	1.97225e-12	1135	1329	1317	1092	481	1131	1261	1223	94	159
ENSG00000168476	REEP4	protein_coding	receptor accessory protein 4 [Source:HGNC Symbol;Acc:HGNC:26176]	217.088	3.28749	0.436559	-7.53044	5.05685e-14	2.03642e-12	63	98	68	56	83	148	77	60	378	977
ENSG00000143195	ILDR2	protein_coding	immunoglobulin like domain containing receptor 2 [Source:HGNC Symbol;Acc:HGNC:18131]	393.461	-4.4255	0.588029	7.52599	5.23227e-14	2.10198e-12	565	356	253	725	964	276	261	528	30	13
ENSG00000197989	SNHG12	antisense	small nucleolar RNA host gene 12 [Source:HGNC Symbol;Acc:HGNC:30062]	462.693	4.08337	0.543351	-7.51517	5.68381e-14	2.2779e-12	80	141	137	63	77	190	114	111	3262	453
ENSG00000177731	FLII	protein_coding	FLII, actin remodeling protein [Source:HGNC Symbol;Acc:HGNC:3750]	2721.67	2.19688	0.292367	-7.51414	5.72873e-14	2.29039e-12	1399	2095	1639	1561	1803	1737	1415	1393	4399	8536
ENSG00000144331	ZNF385B	protein_coding	zinc finger protein 385B [Source:HGNC Symbol;Acc:HGNC:26332]	187.732	-3.06226	0.407747	7.51021	5.90348e-14	2.34899e-12	279	211	214	177	247	268	157	296	16	33
ENSG00000247596	TWF2	protein_coding	twinfilin actin binding protein 2 [Source:HGNC Symbol;Acc:HGNC:9621]	227.56	2.50688	0.333794	-7.51025	5.90166e-14	2.34899e-12	88	173	109	94	129	167	108	104	425	768
ENSG00000257151	PWAR6	lincRNA	Prader Willi/Angelman region RNA 6 [Source:HGNC Symbol;Acc:HGNC:49129]	704.473	-3.23004	0.430174	7.50867	5.97301e-14	2.371e-12	907	800	934	855	887	863	921	830	156	24
ENSG00000197956	S100A6	protein_coding	S100 calcium binding protein A6 [Source:HGNC Symbol;Acc:HGNC:10496]	4140.25	3.01369	0.401425	-7.50748	6.02757e-14	2.38697e-12	1580	2350	2352	1605	1217	1880	1899	1246	6553	17757
ENSG00000177410	ZFAS1	antisense	ZNFX1 antisense RNA 1 [Source:HGNC Symbol;Acc:HGNC:33101]	202.517	1.79668	0.23949	-7.50211	6.27995e-14	2.48103e-12	105	178	137	130	129	175	146	118	587	305
ENSG00000118257	NRP2	protein_coding	neuropilin 2 [Source:HGNC Symbol;Acc:HGNC:8005]	948.12	2.62591	0.350073	-7.50103	6.33166e-14	2.49554e-12	472	737	247	310	503	664	479	440	2808	2504
ENSG00000120693	SMAD9	protein_coding	SMAD family member 9 [Source:HGNC Symbol;Acc:HGNC:6774]	261.219	-3.22371	0.429935	7.49812	6.47393e-14	2.5456e-12	558	260	273	269	269	242	431	267	34	29
ENSG00000154330	PGM5	protein_coding	phosphoglucomutase 5 [Source:HGNC Symbol;Acc:HGNC:8908]	402.276	-3.15411	0.420738	7.49662	6.54858e-14	2.56889e-12	386	672	637	516	321	444	461	573	25	72
ENSG00000144730	IL17RD	protein_coding	interleukin 17 receptor D [Source:HGNC Symbol;Acc:HGNC:17616]	559.164	-2.91839	0.389679	7.48922	6.92862e-14	2.7116e-12	724	607	458	888	1086	627	481	638	116	54
ENSG00000167693	NXN	protein_coding	nucleoredoxin [Source:HGNC Symbol;Acc:HGNC:18008]	684.342	3.38894	0.452987	-7.48131	7.35832e-14	2.87302e-12	185	331	307	123	229	335	272	177	1114	3224
ENSG00000134057	CCNB1	protein_coding	cyclin B1 [Source:HGNC Symbol;Acc:HGNC:1579]	150.619	3.16516	0.423215	-7.47884	7.49806e-14	2.92074e-12	47	91	48	40	40	123	60	35	490	469
ENSG00000196787	HIST1H2AG	protein_coding	histone cluster 1 H2A family member g [Source:HGNC Symbol;Acc:HGNC:4737]	551.731	5.80368	0.776327	-7.47581	7.67272e-14	2.98181e-12	19	117	17	19	43	120	37	21	798	3647
ENSG00000175793	SFN	protein_coding	stratifin [Source:HGNC Symbol;Acc:HGNC:10773]	2212.6	8.99163	1.2036	-7.47059	7.98349e-14	3.08818e-12	11	44	6	4	18	75	20	6	760	17715
ENSG00000197903	HIST1H2BK	protein_coding	histone cluster 1 H2B family member k [Source:HGNC Symbol;Acc:HGNC:13954]	540.736	4.18753	0.56053	-7.47066	7.97931e-14	3.08818e-12	101	253	71	86	82	213	135	78	842	3014
ENSG00000158220	ESYT3	protein_coding	extended synaptotagmin 3 [Source:HGNC Symbol;Acc:HGNC:24295]	82.5711	-3.55744	0.476223	7.47011	8.01264e-14	3.09228e-12	92	90	121	91	79	87	160	105	10	6
ENSG00000069667	RORA	protein_coding	RAR related orphan receptor A [Source:HGNC Symbol;Acc:HGNC:10258]	1500.29	-2.29931	0.30791	7.46748	8.17448e-14	3.14746e-12	1688	1492	1594	2376	2507	1786	1404	1696	293	366
ENSG00000184313	MROH7	protein_coding	maestro heat like repeat family member 7 [Source:HGNC Symbol;Acc:HGNC:24802]	145.069	-3.70908	0.496827	7.46553	8.29619e-14	3.18696e-12	182	217	137	166	115	126	179	319	12	13
ENSG00000162063	CCNF	protein_coding	cyclin F [Source:HGNC Symbol;Acc:HGNC:1591]	194.615	4.1364	0.554701	-7.45699	8.85206e-14	3.39268e-12	25	75	39	22	47	76	55	37	267	1106
ENSG00000070404	FSTL3	protein_coding	follistatin like 3 [Source:HGNC Symbol;Acc:HGNC:3973]	1041.85	3.21026	0.430684	-7.45386	9.06448e-14	3.46612e-12	373	817	380	207	342	436	415	302	2175	4294
ENSG00000013588	GPRC5A	protein_coding	G protein-coupled receptor class C group 5 member A [Source:HGNC Symbol;Acc:HGNC:9836]	1799.42	3.0214	0.405442	-7.45211	9.18572e-14	3.50159e-12	897	588	1283	351	666	843	835	594	5728	5374
ENSG00000162073	PAQR4	protein_coding	progestin and adipoQ receptor family member 4 [Source:HGNC Symbol;Acc:HGNC:26386]	116.777	3.94026	0.528757	-7.45192	9.19924e-14	3.50159e-12	31	48	12	27	46	51	16	19	260	561
ENSG00000108883	EFTUD2	protein_coding	elongation factor Tu GTP binding domain containing 2 [Source:HGNC Symbol;Acc:HGNC:30858]	1065.91	1.13447	0.152435	-7.44236	9.89044e-14	3.75611e-12	737	980	853	938	906	1007	835	805	2128	1410
ENSG00000143476	DTL	protein_coding	denticleless E3 ubiquitin protein ligase homolog [Source:HGNC Symbol;Acc:HGNC:30288]	64.9646	4.36783	0.587054	-7.44026	1.0049e-13	3.80767e-12	6	29	6	6	9	29	18	8	349	169
ENSG00000129244	ATP1B2	protein_coding	ATPase Na+/K+ transporting subunit beta 2 [Source:HGNC Symbol;Acc:HGNC:805]	226.591	-3.54629	0.477029	7.43411	1.05273e-13	3.97984e-12	269	361	256	270	147	223	233	491	17	26
ENSG00000145386	CCNA2	protein_coding	cyclin A2 [Source:HGNC Symbol;Acc:HGNC:1578]	79.7361	3.70224	0.498054	-7.4334	1.05842e-13	3.9833e-12	17	40	15	9	28	43	34	10	294	269
ENSG00000183856	IQGAP3	protein_coding	IQ motif containing GTPase activating protein 3 [Source:HGNC Symbol;Acc:HGNC:20669]	287.652	4.6271	0.622465	-7.43351	1.05755e-13	3.9833e-12	20	92	18	41	47	120	55	29	646	1539
ENSG00000138696	BMPR1B	protein_coding	bone morphogenetic protein receptor type 1B [Source:HGNC Symbol;Acc:HGNC:1077]	394.776	-4.47351	0.601888	7.43247	1.06586e-13	4.00225e-12	416	635	942	303	150	566	665	350	11	28
ENSG00000132589	FLOT2	protein_coding	flotillin 2 [Source:HGNC Symbol;Acc:HGNC:3758]	1826.45	1.74936	0.235425	-7.43064	1.08074e-13	4.04902e-12	1019	1719	1138	1249	1373	1537	1120	1077	3256	4299
ENSG00000157064	NMNAT2	protein_coding	nicotinamide nucleotide adenylyltransferase 2 [Source:HGNC Symbol;Acc:HGNC:16789]	84.3969	3.7853	0.50957	-7.42841	1.09908e-13	4.10848e-12	18	18	39	13	29	9	24	42	388	228
ENSG00000102007	PLP2	protein_coding	proteolipid protein 2 [Source:HGNC Symbol;Acc:HGNC:9087]	445.083	2.902	0.390842	-7.42499	1.12789e-13	4.20675e-12	119	326	269	116	139	302	195	150	1524	1173
ENSG00000153237	CCDC148	protein_coding	coiled-coil domain containing 148 [Source:HGNC Symbol;Acc:HGNC:25191]	252.89	-3.56452	0.480209	7.42286	1.14615e-13	4.26531e-12	349	239	421	289	206	293	404	315	44	7
ENSG00000136111	TBC1D4	protein_coding	TBC1 domain family member 4 [Source:HGNC Symbol;Acc:HGNC:19165]	1885.66	-2.46643	0.332435	7.4193	1.17744e-13	4.372e-12	2201	2371	3130	1727	1364	2644	3118	1941	344	400
ENSG00000007968	E2F2	protein_coding	E2F transcription factor 2 [Source:HGNC Symbol;Acc:HGNC:3114]	103.344	5.76583	0.777223	-7.4185	1.1845e-13	4.37872e-12	3	25	5	2	5	19	10	6	141	689
ENSG00000113083	LOX	protein_coding	lysyl oxidase [Source:HGNC Symbol;Acc:HGNC:6664]	647.024	3.47733	0.468735	-7.41854	1.18418e-13	4.37872e-12	152	233	121	134	239	357	301	227	3676	963
ENSG00000187608	ISG15	protein_coding	ISG15 ubiquitin-like modifier [Source:HGNC Symbol;Acc:HGNC:4053]	327.232	4.3697	0.589434	-7.41338	1.23116e-13	4.54113e-12	38	95	36	44	113	90	93	43	407	1957
ENSG00000107738	VSIR	protein_coding	V-set immunoregulatory receptor [Source:HGNC Symbol;Acc:HGNC:30085]	673.174	2.35093	0.317156	-7.41252	1.23922e-13	4.56078e-12	231	477	268	324	479	528	337	408	1552	1880
ENSG00000134470	IL15RA	protein_coding	interleukin 15 receptor subunit alpha [Source:HGNC Symbol;Acc:HGNC:5978]	160.075	2.62427	0.35467	-7.39919	1.37022e-13	5.03178e-12	53	105	65	59	54	124	101	89	386	495
ENSG00000116771	AGMAT	protein_coding	agmatinase [Source:HGNC Symbol;Acc:HGNC:18407]	1551.57	-7.52679	1.01741	7.39797	1.38287e-13	5.06003e-12	1399	836	306	6084	4639	387	396	1549	14	6
ENSG00000132507	EIF5A	protein_coding	eukaryotic translation initiation factor 5A [Source:HGNC Symbol;Acc:HGNC:3300]	2401.32	2.46253	0.332871	-7.39786	1.38398e-13	5.06003e-12	1149	1664	931	1613	1707	1341	918	1052	4824	7669
ENSG00000204514	ZNF814	protein_coding	zinc finger protein 814 [Source:HGNC Symbol;Acc:HGNC:33258]	360.575	-1.80023	0.243389	7.39652	1.39802e-13	5.10018e-12	471	390	452	477	383	363	480	406	111	111
ENSG00000266714	MYO15B	protein_coding	myosin XVB [Source:HGNC Symbol;Acc:HGNC:14083]	2412.45	-1.83448	0.248096	7.39427	1.42192e-13	5.17603e-12	2866	2284	2822	2949	3275	2284	3375	3052	765	693
ENSG00000100504	PYGL	protein_coding	glycogen phosphorylase L [Source:HGNC Symbol;Acc:HGNC:9725]	645.318	2.79692	0.378294	-7.3935	1.43012e-13	5.19454e-12	261	457	200	252	297	457	296	223	1216	2425
ENSG00000205220	PSMB10	protein_coding	proteasome subunit beta 10 [Source:HGNC Symbol;Acc:HGNC:9538]	130.057	2.99829	0.405611	-7.39204	1.44592e-13	5.2405e-12	42	96	39	47	50	93	53	32	307	473
ENSG00000160801	PTH1R	protein_coding	parathyroid hormone 1 receptor [Source:HGNC Symbol;Acc:HGNC:9608]	2497.98	-5.46279	0.739078	7.39137	1.45327e-13	5.25574e-12	1955	2458	1642	7050	6381	1527	1544	2699	17	104
ENSG00000197965	MPZL1	protein_coding	myelin protein zero like 1 [Source:HGNC Symbol;Acc:HGNC:7226]	1437.43	1.66749	0.225748	-7.38651	1.50732e-13	5.43939e-12	856	1431	953	781	1082	1348	986	841	3501	2445
ENSG00000275713	HIST1H2BH	protein_coding	histone cluster 1 H2B family member h [Source:HGNC Symbol;Acc:HGNC:4755]	502.421	5.57929	0.755832	-7.38166	1.56333e-13	5.62935e-12	23	176	21	28	34	76	27	30	775	3238
ENSG00000106034	CPED1	protein_coding	cadherin like and PC-esterase domain containing 1 [Source:HGNC Symbol;Acc:HGNC:26159]	468.854	-2.17168	0.294257	7.38022	1.58031e-13	5.67822e-12	467	687	634	320	534	693	612	619	141	90
ENSG00000167601	AXL	protein_coding	AXL receptor tyrosine kinase [Source:HGNC Symbol;Acc:HGNC:905]	1218.77	2.43361	0.329762	-7.37989	1.58417e-13	5.67986e-12	689	973	550	432	600	890	658	558	4753	1953
ENSG00000100368	CSF2RB	protein_coding	colony stimulating factor 2 receptor beta common subunit [Source:HGNC Symbol;Acc:HGNC:2436]	356.109	3.37507	0.457878	-7.3711	1.69224e-13	6.05428e-12	131	185	74	53	113	255	119	98	1236	1134
ENSG00000279319		TEC		114.123	-2.89742	0.393131	7.37013	1.70463e-13	6.08555e-12	113	144	157	103	108	162	211	136	25	10
ENSG00000146197	SCUBE3	protein_coding	signal peptide, CUB domain and EGF like domain containing 3 [Source:HGNC Symbol;Acc:HGNC:13655]	246.48	-2.93911	0.399056	7.36517	1.76919e-13	6.30255e-12	293	310	319	227	295	348	191	444	25	45
ENSG00000100985	MMP9	protein_coding	matrix metallopeptidase 9 [Source:HGNC Symbol;Acc:HGNC:7176]	337.581	6.6811	0.907461	-7.36241	1.80614e-13	6.42047e-12	22	15	6	3	33	41	5	6	249	2510
ENSG00000256139		sense_overlapping		131.828	-3.12303	0.424379	7.35906	1.85212e-13	6.5699e-12	99	166	225	204	128	116	166	203	18	16
ENSG00000095380	NANS	protein_coding	N-acetylneuraminate synthase [Source:HGNC Symbol;Acc:HGNC:19237]	279.151	1.98293	0.269494	-7.35799	1.86706e-13	6.60885e-12	146	229	153	208	255	173	159	123	765	532
ENSG00000086062	B4GALT1	protein_coding	beta-1,4-galactosyltransferase 1 [Source:HGNC Symbol;Acc:HGNC:924]	3402.5	1.63131	0.221719	-7.35756	1.873e-13	6.61582e-12	2390	3172	2062	2545	2368	2813	2355	2003	5846	7613
ENSG00000164032	H2AFZ	protein_coding	H2A histone family member Z [Source:HGNC Symbol;Acc:HGNC:4741]	565.955	2.07603	0.282262	-7.35498	1.9096e-13	6.73084e-12	245	448	338	363	449	372	277	342	1062	1556
ENSG00000163399	ATP1A1	protein_coding	ATPase Na+/K+ transporting subunit alpha 1 [Source:HGNC Symbol;Acc:HGNC:799]	27987.7	-2.10891	0.28684	7.35223	1.94934e-13	6.85642e-12	31481	40959	41580	34672	26163	33960	28213	33758	5218	8530
ENSG00000109685	NSD2	protein_coding	nuclear receptor binding SET domain protein 2 [Source:HGNC Symbol;Acc:HGNC:12766]	1442.66	1.35141	0.183862	-7.35011	1.9805e-13	6.95135e-12	962	1362	1165	954	922	1400	1224	1066	2821	2381
ENSG00000117394	SLC2A1	protein_coding	solute carrier family 2 member 1 [Source:HGNC Symbol;Acc:HGNC:11005]	2376.65	4.09846	0.55765	-7.34952	1.98916e-13	6.96708e-12	408	693	546	263	271	1538	606	371	7887	9629
ENSG00000213463	SYNJ2BP	protein_coding	synaptojanin 2 binding protein [Source:HGNC Symbol;Acc:HGNC:18955]	1286.45	-2.12952	0.289932	7.34491	2.05901e-13	7.19661e-12	1769	1564	1464	1412	1866	1514	1445	1384	484	183
ENSG00000070018	LRP6	protein_coding	LDL receptor related protein 6 [Source:HGNC Symbol;Acc:HGNC:6698]	1657.64	-1.91717	0.26105	7.34406	2.07203e-13	7.22696e-12	1916	2028	1932	2212	1786	2001	2352	1679	696	288
ENSG00000206053	JPT2	protein_coding	Jupiter microtubule associated homolog 2 [Source:HGNC Symbol;Acc:HGNC:14137]	1073.32	1.52053	0.207093	-7.34224	2.10043e-13	7.31072e-12	770	1053	854	686	659	920	845	644	1979	2123
ENSG00000224078	SNHG14	processed_transcript	small nucleolar RNA host gene 14 [Source:HGNC Symbol;Acc:HGNC:37462]	3663.2	-2.83245	0.385956	7.33878	2.15556e-13	7.48698e-12	4596	4101	5030	4386	3969	4377	5236	4382	995	221
ENSG00000011201	ANOS1	protein_coding	anosmin 1 [Source:HGNC Symbol;Acc:HGNC:6211]	100.455	2.57725	0.351277	-7.33681	2.18749e-13	7.58207e-12	38	64	60	20	50	62	64	57	302	255
ENSG00000161638	ITGA5	protein_coding	integrin subunit alpha 5 [Source:HGNC Symbol;Acc:HGNC:6141]	1939.5	3.26182	0.444946	-7.33083	2.28729e-13	7.91155e-12	714	791	765	445	578	1037	772	752	2701	9219
ENSG00000187699	C2orf88	protein_coding	chromosome 2 open reading frame 88 [Source:HGNC Symbol;Acc:HGNC:28191]	104.042	-3.04984	0.416101	7.32958	2.30879e-13	7.96938e-12	128	136	158	142	164	97	100	107	23	6
ENSG00000257337		antisense		191.327	-2.40642	0.328597	7.32332	2.41913e-13	8.33301e-12	198	226	321	219	213	158	260	266	45	35
ENSG00000081026	MAGI3	protein_coding	membrane associated guanylate kinase, WW and PDZ domain containing 3 [Source:HGNC Symbol;Acc:HGNC:29647]	708.412	-1.97935	0.270303	7.32272	2.42988e-13	8.35278e-12	845	694	1129	752	775	885	961	755	260	139
ENSG00000163013	FBXO41	protein_coding	F-box protein 41 [Source:HGNC Symbol;Acc:HGNC:29409]	147.047	2.52675	0.345368	-7.3161	2.55273e-13	8.75701e-12	42	97	105	42	91	103	72	71	436	368
ENSG00000167123	CERCAM	protein_coding	cerebral endothelial cell adhesion molecule [Source:HGNC Symbol;Acc:HGNC:23723]	778.452	3.38516	0.462733	-7.31559	2.56249e-13	8.77245e-12	263	355	341	188	170	400	308	199	1162	3750
ENSG00000100162	CENPM	protein_coding	centromere protein M [Source:HGNC Symbol;Acc:HGNC:18352]	45.3517	4.53753	0.620396	-7.31391	2.5947e-13	8.84639e-12	4	9	5	10	12	14	12	3	64	271
ENSG00000118514	ALDH8A1	protein_coding	aldehyde dehydrogenase 8 family member A1 [Source:HGNC Symbol;Acc:HGNC:15471]	829.705	-5.94281	0.81253	7.31395	2.59394e-13	8.84639e-12	919	859	342	2568	2284	399	273	736	10	20
ENSG00000130508	PXDN	protein_coding	peroxidasin [Source:HGNC Symbol;Acc:HGNC:14966]	1880.36	2.78905	0.381466	-7.3114	2.64371e-13	8.99509e-12	742	1345	749	535	750	1276	1078	675	3664	6946
ENSG00000077152	UBE2T	protein_coding	ubiquitin conjugating enzyme E2 T [Source:HGNC Symbol;Acc:HGNC:25009]	26.4505	2.75594	0.377008	-7.31004	2.67059e-13	9.06806e-12	9	19	12	8	12	21	14	7	82	72
ENSG00000116194	ANGPTL1	protein_coding	angiopoietin like 1 [Source:HGNC Symbol;Acc:HGNC:489]	149.157	-3.12481	0.427621	7.30742	2.72318e-13	9.22781e-12	200	168	228	123	105	222	189	239	17	21
ENSG00000174059	CD34	protein_coding	CD34 molecule [Source:HGNC Symbol;Acc:HGNC:1662]	831.496	-1.55817	0.213276	7.3059	2.75427e-13	9.31423e-12	848	1101	817	1249	885	961	1085	902	306	293
ENSG00000180011	ZADH2	protein_coding	zinc binding alcohol dehydrogenase domain containing 2 [Source:HGNC Symbol;Acc:HGNC:28697]	736.643	-1.41196	0.193376	7.30161	2.84343e-13	9.59628e-12	747	915	947	965	815	735	868	885	301	282
ENSG00000183742	MACC1	protein_coding	MACC1, MET transcriptional regulator [Source:HGNC Symbol;Acc:HGNC:30215]	1613.63	-3.35406	0.4594	7.30095	2.85753e-13	9.61554e-12	3067	2740	1986	1101	1869	2275	1783	1321	299	76
ENSG00000213293		processed_pseudogene		102.539	3.72425	0.510115	-7.3008	2.86067e-13	9.61554e-12	12	34	33	27	42	34	39	25	145	539
ENSG00000185345	PRKN	protein_coding	parkin RBR E3 ubiquitin protein ligase [Source:HGNC Symbol;Acc:HGNC:8607]	352.282	-3.27947	0.449569	7.29469	2.99341e-13	1.00415e-11	485	350	473	630	340	324	430	446	71	15
ENSG00000151012	SLC7A11	protein_coding	solute carrier family 7 member 11 [Source:HGNC Symbol;Acc:HGNC:11059]	294.227	6.40773	0.879932	-7.28207	3.2873e-13	1.10052e-11	11	14	20	7	13	26	26	19	38	2316
ENSG00000144283	PKP4	protein_coding	plakophilin 4 [Source:HGNC Symbol;Acc:HGNC:9026]	3372.75	-1.69625	0.232965	7.28113	3.31035e-13	1.10602e-11	4252	4008	4444	5028	3338	3331	3800	3682	1194	1039
ENSG00000132109	TRIM21	protein_coding	tripartite motif containing 21 [Source:HGNC Symbol;Acc:HGNC:11312]	236.298	1.55329	0.213402	-7.27868	3.37095e-13	1.12177e-11	131	243	152	160	207	200	169	145	517	412
ENSG00000162062	TEDC2	protein_coding	tubulin epsilon and delta complex 2 [Source:HGNC Symbol;Acc:HGNC:25849]	31.5755	3.65667	0.502365	-7.27891	3.36522e-13	1.12177e-11	6	17	8	9	7	18	9	5	68	145
ENSG00000253676	TAGLN2P1	processed_pseudogene	transgelin 2 pseudogene 1 [Source:HGNC Symbol;Acc:HGNC:21739]	145.859	3.53579	0.485884	-7.27703	3.41246e-13	1.13332e-11	34	75	49	29	51	81	38	32	236	713
ENSG00000109654	TRIM2	protein_coding	tripartite motif containing 2 [Source:HGNC Symbol;Acc:HGNC:15974]	2111.44	-2.18889	0.300944	7.2734	3.50545e-13	1.16188e-11	2559	2690	3431	1926	1580	2627	3263	2400	522	489
ENSG00000184640	SEPT9	protein_coding	septin 9 [Source:HGNC Symbol;Acc:HGNC:7323]	3359.1	2.2229	0.305647	-7.27277	3.522e-13	1.16506e-11	1581	2643	1968	1618	1687	2554	1895	2018	5695	10443
ENSG00000185624	P4HB	protein_coding	prolyl 4-hydroxylase subunit beta [Source:HGNC Symbol;Acc:HGNC:8548]	5811.01	2.35488	0.323981	-7.26858	3.63293e-13	1.19937e-11	2761	3891	2280	3645	4136	4118	2552	2833	10752	18426
ENSG00000166920	C15orf48	protein_coding	chromosome 15 open reading frame 48 [Source:HGNC Symbol;Acc:HGNC:29898]	40.8769	4.23637	0.582971	-7.26686	3.6795e-13	1.21234e-11	5	8	8	6	20	17	6	4	89	209
ENSG00000162512	SDC3	protein_coding	syndecan 3 [Source:HGNC Symbol;Acc:HGNC:10660]	1081.86	2.12315	0.292359	-7.26215	3.80993e-13	1.25284e-11	602	957	570	439	620	856	629	665	2132	2964
ENSG00000112425	EPM2A	protein_coding	EPM2A, laforin glucan phosphatase [Source:HGNC Symbol;Acc:HGNC:3413]	342.215	-2.02938	0.279482	7.26123	3.83579e-13	1.25886e-11	418	377	392	549	434	313	377	417	107	77
ENSG00000196747	HIST1H2AI	protein_coding	histone cluster 1 H2A family member i [Source:HGNC Symbol;Acc:HGNC:4725]	224.245	6.5383	0.900842	-7.25798	3.92907e-13	1.28694e-11	4	39	2	2	17	22	7	6	287	1561
ENSG00000064205	WISP2	protein_coding	WNT1 inducible signaling pathway protein 2 [Source:HGNC Symbol;Acc:HGNC:12770]	37.7819	4.16324	0.573954	-7.25362	4.05783e-13	1.32392e-11	6	13	5	13	3	5	5	20	179	111
ENSG00000121152	NCAPH	protein_coding	non-SMC condensin I complex subunit H [Source:HGNC Symbol;Acc:HGNC:1112]	65.0509	4.1719	0.575146	-7.25364	4.0572e-13	1.32392e-11	4	27	13	6	17	31	17	9	165	310
ENSG00000005249	PRKAR2B	protein_coding	protein kinase cAMP-dependent type II regulatory subunit beta [Source:HGNC Symbol;Acc:HGNC:9392]	261.517	-2.44074	0.336924	7.24417	4.35082e-13	1.41673e-11	223	439	385	208	353	332	426	223	67	41
ENSG00000204789	ZNF204P	processed_pseudogene	zinc finger protein 204, pseudogene [Source:HGNC Symbol;Acc:HGNC:12995]	150.955	-3.06707	0.423617	7.24019	4.48041e-13	1.45609e-11	201	158	198	126	180	208	272	156	34	8
ENSG00000073711	PPP2R3A	protein_coding	protein phosphatase 2 regulatory subunit B''alpha [Source:HGNC Symbol;Acc:HGNC:9307]	1965.42	-1.9392	0.267935	7.23759	4.56729e-13	1.47856e-11	2790	2784	2268	1430	2504	2789	2381	1971	549	555
ENSG00000184925	LCN12	protein_coding	lipocalin 12 [Source:HGNC Symbol;Acc:HGNC:28733]	116.751	-2.86272	0.395525	7.23778	4.56104e-13	1.47856e-11	138	180	228	117	117	122	161	97	20	16
ENSG00000123009	NME2P1	processed_pseudogene	NME/NM23 nucleoside diphosphate kinase 2 pseudogene 1 [Source:HGNC Symbol;Acc:HGNC:31358]	38.2565	2.12246	0.293312	-7.23619	4.61463e-13	1.49099e-11	19	24	23	25	29	21	21	25	85	97
ENSG00000172005	MAL	protein_coding	mal, T cell differentiation protein [Source:HGNC Symbol;Acc:HGNC:6817]	1514.16	-3.76181	0.519942	7.23506	4.65324e-13	1.50056e-11	1732	2149	2965	1606	951	1954	1974	1887	237	34
ENSG00000137309	HMGA1	protein_coding	high mobility group AT-hook 1 [Source:HGNC Symbol;Acc:HGNC:5010]	939.21	3.51954	0.486867	-7.22897	4.86675e-13	1.56638e-11	445	449	256	138	227	452	319	214	1805	4337
ENSG00000168209	DDIT4	protein_coding	DNA damage inducible transcript 4 [Source:HGNC Symbol;Acc:HGNC:24944]	4212.74	4.281	0.592326	-7.22744	4.92179e-13	1.58104e-11	376	622	1371	463	1021	2395	557	661	21542	11525
ENSG00000156049	GNA14	protein_coding	G protein subunit alpha 14 [Source:HGNC Symbol;Acc:HGNC:4382]	216.125	-3.09709	0.428741	7.22368	5.05985e-13	1.62226e-11	242	379	134	201	211	387	405	214	32	25
ENSG00000278318	ZNF229	protein_coding	zinc finger protein 229 [Source:HGNC Symbol;Acc:HGNC:13022]	117.27	-3.02978	0.419627	7.22018	5.19201e-13	1.66144e-11	114	151	158	165	113	150	180	134	6	25
ENSG00000170271	FAXDC2	protein_coding	fatty acid hydroxylase domain containing 2 [Source:HGNC Symbol;Acc:HGNC:1334]	453.477	-2.31183	0.320365	7.21623	5.34498e-13	1.70712e-11	394	565	660	844	447	474	509	519	95	104
ENSG00000185130	HIST1H2BL	protein_coding	histone cluster 1 H2B family member l [Source:HGNC Symbol;Acc:HGNC:4748]	226.851	5.94542	0.824112	-7.21433	5.41997e-13	1.72776e-11	11	52	3	5	25	26	19	6	295	1538
ENSG00000170581	STAT2	protein_coding	signal transducer and activator of transcription 2 [Source:HGNC Symbol;Acc:HGNC:11363]	2506.33	1.66248	0.230483	-7.21302	5.47249e-13	1.74117e-11	1292	2219	1629	1390	1687	2422	2109	1686	5358	4857
ENSG00000101255	TRIB3	protein_coding	tribbles pseudokinase 3 [Source:HGNC Symbol;Acc:HGNC:16228]	268.423	4.8295	0.669965	-7.20858	5.65395e-13	1.79548e-11	35	46	50	18	23	67	61	41	190	1810
ENSG00000196743	GM2A	protein_coding	GM2 ganglioside activator [Source:HGNC Symbol;Acc:HGNC:4367]	1147.6	3.04075	0.421881	-7.2076	5.69477e-13	1.805e-11	365	516	395	487	644	619	420	414	1560	5172
ENSG00000130988	RGN	protein_coding	regucalcin [Source:HGNC Symbol;Acc:HGNC:9989]	459.313	-5.00678	0.694715	7.20696	5.72163e-13	1.80714e-11	464	403	242	1335	997	348	422	417	6	25
ENSG00000163762	TM4SF18	protein_coding	transmembrane 4 L six family member 18 [Source:HGNC Symbol;Acc:HGNC:25181]	284.627	-3.55716	0.493575	7.20692	5.72319e-13	1.80714e-11	332	538	243	471	381	266	386	253	51	7
ENSG00000091651	ORC6	protein_coding	origin recognition complex subunit 6 [Source:HGNC Symbol;Acc:HGNC:17151]	39.6869	2.63087	0.365084	-7.20621	5.75326e-13	1.8132e-11	17	17	20	14	14	33	26	19	148	80
ENSG00000179909	ZNF154	protein_coding	zinc finger protein 154 [Source:HGNC Symbol;Acc:HGNC:12939]	279.905	-2.00646	0.278579	7.20248	5.91261e-13	1.85991e-11	311	283	437	299	280	317	379	376	77	74
ENSG00000111640	GAPDH	protein_coding	glyceraldehyde-3-phosphate dehydrogenase [Source:HGNC Symbol;Acc:HGNC:4141]	21715.2	3.10835	0.431948	-7.19613	6.19456e-13	1.94493e-11	6931	9332	6076	13264	14171	8679	5428	6659	45516	86601
ENSG00000014257	ACPP	protein_coding	acid phosphatase, prostate [Source:HGNC Symbol;Acc:HGNC:125]	469.527	-3.74551	0.521113	7.18753	6.5974e-13	2.06752e-11	918	481	803	826	348	417	243	597	46	34
ENSG00000129038	LOXL1	protein_coding	lysyl oxidase like 1 [Source:HGNC Symbol;Acc:HGNC:6665]	581.483	3.29521	0.458565	-7.18592	6.67553e-13	2.08807e-11	158	354	153	154	170	361	234	168	979	2649
ENSG00000233328	PFN1P1	processed_pseudogene	profilin 1 pseudogene 1 [Source:HGNC Symbol;Acc:HGNC:42989]	229.973	3.16123	0.439993	-7.18473	6.73395e-13	2.1024e-11	63	120	78	85	133	140	57	60	422	982
ENSG00000158301	GPRASP2	protein_coding	G protein-coupled receptor associated sorting protein 2 [Source:HGNC Symbol;Acc:HGNC:25169]	228.169	-1.9191	0.26712	7.18443	6.74894e-13	2.10315e-11	258	303	235	379	293	255	239	227	71	60
ENSG00000178222	RNF212	protein_coding	ring finger protein 212 [Source:HGNC Symbol;Acc:HGNC:27729]	101.675	-3.02167	0.420738	7.18184	6.87782e-13	2.13931e-11	113	132	105	152	84	110	200	113	14	14
ENSG00000128536	CDHR3	protein_coding	cadherin related family member 3 [Source:HGNC Symbol;Acc:HGNC:26308]	235.681	-3.73324	0.520249	7.17587	7.18474e-13	2.22647e-11	313	234	160	554	375	173	215	313	20	20
ENSG00000277775	HIST1H3F	protein_coding	histone cluster 1 H3 family member f [Source:HGNC Symbol;Acc:HGNC:4773]	459.824	6.38669	0.890006	-7.17601	7.1775e-13	2.22647e-11	5	84	8	11	19	69	20	10	637	3144
ENSG00000074527	NTN4	protein_coding	netrin 4 [Source:HGNC Symbol;Acc:HGNC:13658]	2671.64	-3.18587	0.444171	7.17263	7.35696e-13	2.27561e-11	3000	5863	4082	3157	1995	4027	3552	1375	238	402
ENSG00000279192	PWAR5	TEC	Prader Willi/Angelman region RNA 5 [Source:HGNC Symbol;Acc:HGNC:30090]	799.338	-2.92348	0.407677	7.17108	7.44104e-13	2.29735e-11	1102	886	1105	873	961	992	1075	894	210	40
ENSG00000176092	CRYBG2	protein_coding	crystallin beta-gamma domain containing 2 [Source:HGNC Symbol;Acc:HGNC:17295]	398.66	6.5962	0.920051	-7.16938	7.53368e-13	2.32165e-11	10	40	16	12	10	33	20	24	39	3166
ENSG00000116649	SRM	protein_coding	spermidine synthase [Source:HGNC Symbol;Acc:HGNC:11296]	328.134	2.551	0.355832	-7.16913	7.54777e-13	2.32171e-11	155	237	118	178	199	192	125	164	569	1163
ENSG00000008130	NADK	protein_coding	NAD kinase [Source:HGNC Symbol;Acc:HGNC:29831]	673.898	1.36798	0.190853	-7.16769	7.62761e-13	2.34194e-11	447	631	526	427	555	612	476	531	1163	1255
ENSG00000185008	ROBO2	protein_coding	roundabout guidance receptor 2 [Source:HGNC Symbol;Acc:HGNC:10250]	106.536	-3.89739	0.544398	7.15907	8.12239e-13	2.48927e-11	143	67	182	148	193	103	115	110	6	10
ENSG00000158747	NBL1	protein_coding	neuroblastoma 1, DAN family BMP antagonist [Source:HGNC Symbol;Acc:HGNC:7650]	1183.42	3.28141	0.458772	-7.1526	8.51496e-13	2.6048e-11	441	712	334	359	431	521	314	442	1575	5713
ENSG00000152953	STK32B	protein_coding	serine/threonine kinase 32B [Source:HGNC Symbol;Acc:HGNC:14217]	386.881	-2.15624	0.301738	7.14607	8.93005e-13	2.72677e-11	510	525	415	559	382	356	408	567	121	72
ENSG00000224397	SMIM25	lincRNA	small integral membrane protein 25 [Source:HGNC Symbol;Acc:HGNC:50328]	69.9966	4.50007	0.629755	-7.14574	8.95116e-13	2.72822e-11	9	11	5	6	12	42	11	13	416	156
ENSG00000177989	ODF3B	protein_coding	outer dense fiber of sperm tails 3B [Source:HGNC Symbol;Acc:HGNC:34388]	226.041	2.96979	0.415858	-7.14136	9.24103e-13	2.81143e-11	82	132	58	43	128	166	105	78	675	697
ENSG00000131475	VPS25	protein_coding	vacuolar protein sorting 25 homolog [Source:HGNC Symbol;Acc:HGNC:28122]	539.812	1.74753	0.244742	-7.14028	9.31434e-13	2.82857e-11	322	502	326	461	410	404	276	316	1103	1154
ENSG00000173457	PPP1R14B	protein_coding	protein phosphatase 1 regulatory inhibitor subunit 14B [Source:HGNC Symbol;Acc:HGNC:9057]	345.9	2.92887	0.410389	-7.13682	9.55143e-13	2.8953e-11	115	236	149	146	139	168	150	128	478	1503
ENSG00000164535	DAGLB	protein_coding	diacylglycerol lipase beta [Source:HGNC Symbol;Acc:HGNC:28923]	417.791	2.17913	0.305491	-7.13321	9.80541e-13	2.96689e-11	180	255	246	197	275	285	307	265	718	1265
ENSG00000087586	AURKA	protein_coding	aurora kinase A [Source:HGNC Symbol;Acc:HGNC:11393]	77.8921	2.95826	0.414748	-7.13266	9.84456e-13	2.97334e-11	27	55	24	20	55	50	23	21	244	230
ENSG00000154153	RETREG1	protein_coding	reticulophagy regulator 1 [Source:HGNC Symbol;Acc:HGNC:25964]	839.319	-3.26995	0.458486	7.13206	9.88768e-13	2.98097e-11	1157	1384	590	859	1990	854	569	976	87	106
ENSG00000101150	TPD52L2	protein_coding	tumor protein D52 like 2 [Source:HGNC Symbol;Acc:HGNC:12007]	1280.41	1.69429	0.237667	-7.12884	1.01219e-12	3.04607e-11	782	1094	876	925	900	1018	867	807	2003	3142
ENSG00000064393	HIPK2	protein_coding	homeodomain interacting protein kinase 2 [Source:HGNC Symbol;Acc:HGNC:14402]	7951.38	-2.29614	0.322438	7.1212	1.06988e-12	3.21388e-11	9710	10676	8519	12684	9907	8539	8197	8991	2768	947
ENSG00000105464	GRIN2D	protein_coding	glutamate ionotropic receptor NMDA type subunit 2D [Source:HGNC Symbol;Acc:HGNC:4588]	143.093	6.22544	0.874364	-7.11997	1.07954e-12	3.23708e-11	12	9	11	7	5	23	6	2	46	1097
ENSG00000148926	ADM	protein_coding	adrenomedullin [Source:HGNC Symbol;Acc:HGNC:259]	1364.04	3.42167	0.481398	-7.10778	1.17928e-12	3.52981e-11	676	336	260	243	676	811	337	437	5845	3505
ENSG00000057657	PRDM1	protein_coding	PR/SET domain 1 [Source:HGNC Symbol;Acc:HGNC:9346]	482.895	3.11891	0.438901	-7.10619	1.19294e-12	3.56427e-11	125	174	238	84	248	324	175	200	2253	915
ENSG00000146670	CDCA5	protein_coding	cell division cycle associated 5 [Source:HGNC Symbol;Acc:HGNC:14626]	94.8121	4.88355	0.687925	-7.09896	1.25702e-12	3.74644e-11	5	25	20	3	13	32	15	6	178	552
ENSG00000166148	AVPR1A	protein_coding	arginine vasopressin receptor 1A [Source:HGNC Symbol;Acc:HGNC:895]	292.037	-2.90304	0.408948	7.09881	1.2584e-12	3.74644e-11	363	248	413	253	525	249	344	465	38	48
ENSG00000124374	PAIP2B	protein_coding	poly(A) binding protein interacting protein 2B [Source:HGNC Symbol;Acc:HGNC:29200]	448.748	-3.27814	0.461877	7.09744	1.27091e-12	3.77695e-11	630	506	380	679	951	426	310	560	79	29
ENSG00000131781	FMO5	protein_coding	flavin containing monooxygenase 5 [Source:HGNC Symbol;Acc:HGNC:3773]	439.136	-4.26283	0.601606	7.08575	1.38294e-12	4.10256e-11	881	427	239	929	533	235	346	740	33	20
ENSG00000119383	PTPA	protein_coding	protein phosphatase 2 phosphatase activator [Source:HGNC Symbol;Acc:HGNC:9308]	1795.99	1.69449	0.239166	-7.085	1.39042e-12	4.11743e-11	1037	1380	1178	1440	1625	1200	1141	1168	3156	4123
ENSG00000132837	DMGDH	protein_coding	dimethylglycine dehydrogenase [Source:HGNC Symbol;Acc:HGNC:24475]	1356.73	-5.34081	0.753945	7.08382	1.40237e-12	4.14546e-11	1578	1109	754	4088	3503	839	762	1032	71	11
ENSG00000067560	RHOA	protein_coding	ras homolog family member A [Source:HGNC Symbol;Acc:HGNC:667]	4448.43	1.44642	0.20426	-7.08129	1.42818e-12	4.21426e-11	2714	4223	3272	3397	3867	4250	2746	2786	9956	6896
ENSG00000157111	TMEM171	protein_coding	transmembrane protein 171 [Source:HGNC Symbol;Acc:HGNC:27031]	135.379	-3.72282	0.525748	7.08099	1.43125e-12	4.21587e-11	128	283	282	134	75	154	178	140	10	13
ENSG00000197841	ZNF181	protein_coding	zinc finger protein 181 [Source:HGNC Symbol;Acc:HGNC:12971]	160.651	-1.90036	0.26855	7.07636	1.47985e-12	4.35134e-11	203	212	218	164	164	160	211	204	56	38
ENSG00000106089	STX1A	protein_coding	syntaxin 1A [Source:HGNC Symbol;Acc:HGNC:11433]	60.4904	2.04496	0.289367	-7.06702	1.58294e-12	4.64626e-11	43	51	46	24	31	34	38	38	164	122
ENSG00000113946	CLDN16	protein_coding	claudin 16 [Source:HGNC Symbol;Acc:HGNC:2037]	596.365	-4.20295	0.595145	7.06205	1.64061e-12	4.80708e-11	958	820	674	769	340	509	700	1165	10	59
ENSG00000244509	APOBEC3C	protein_coding	apolipoprotein B mRNA editing enzyme catalytic subunit 3C [Source:HGNC Symbol;Acc:HGNC:17353]	384.968	2.71686	0.384762	-7.06114	1.65141e-12	4.83024e-11	121	258	171	119	182	350	160	152	905	1258
ENSG00000179051	RCC2	protein_coding	regulator of chromosome condensation 2 [Source:HGNC Symbol;Acc:HGNC:30297]	1739.7	2.6966	0.382026	-7.05867	1.68099e-12	4.90815e-11	740	1067	838	761	827	1067	765	764	2335	7073
ENSG00000132849	PATJ	protein_coding	PATJ, crumbs cell polarity complex component [Source:HGNC Symbol;Acc:HGNC:28881]	4713.29	-2.19903	0.311804	7.0526	1.75608e-12	5.11842e-11	5396	4911	4881	8098	6544	5070	5409	5206	1625	700
ENSG00000154309	DISP1	protein_coding	dispatched RND transporter family member 1 [Source:HGNC Symbol;Acc:HGNC:19711]	359.371	-2.42959	0.344634	7.04978	1.79197e-12	5.21391e-11	484	425	361	470	652	315	369	419	102	49
ENSG00000162390	ACOT11	protein_coding	acyl-CoA thioesterase 11 [Source:HGNC Symbol;Acc:HGNC:18156]	1000.86	-2.80183	0.39764	7.04614	1.83946e-12	5.34276e-11	1219	1199	1210	1199	885	891	1245	1927	106	203
ENSG00000101294	HM13	protein_coding	histocompatibility minor 13 [Source:HGNC Symbol;Acc:HGNC:16435]	1457.61	1.60311	0.227583	-7.04408	1.86694e-12	5.40665e-11	944	1381	878	1123	1223	1066	962	934	2484	3220
ENSG00000168961	LGALS9	protein_coding	galectin 9 [Source:HGNC Symbol;Acc:HGNC:6570]	302.191	2.87373	0.407969	-7.044	1.86794e-12	5.40665e-11	83	247	96	74	130	224	154	107	1023	795
ENSG00000261098		lincRNA		142.353	-2.22045	0.315249	7.0435	1.87471e-12	5.41684e-11	191	183	142	187	174	128	174	195	44	24
ENSG00000185630	PBX1	protein_coding	PBX homeobox 1 [Source:HGNC Symbol;Acc:HGNC:8632]	2683.14	-2.20923	0.313752	7.04133	1.90418e-12	5.49248e-11	2810	3400	2523	4471	3458	3035	3222	3093	442	788
ENSG00000148541	FAM13C	protein_coding	family with sequence similarity 13 member C [Source:HGNC Symbol;Acc:HGNC:19371]	126.062	-2.44083	0.347182	7.03041	2.05931e-12	5.92968e-11	119	140	179	103	168	165	215	147	33	19
ENSG00000129667	RHBDF2	protein_coding	rhomboid 5 homolog 2 [Source:HGNC Symbol;Acc:HGNC:20788]	659.394	2.56184	0.364457	-7.0292	2.07721e-12	5.97091e-11	232	540	367	161	339	436	373	315	2459	1268
ENSG00000196616	ADH1B	protein_coding	alcohol dehydrogenase 1B (class I), beta polypeptide [Source:HGNC Symbol;Acc:HGNC:250]	1574.15	-4.43534	0.631468	7.02385	2.15832e-12	6.19339e-11	1148	4026	1248	1440	2072	2111	2648	1572	168	12
ENSG00000076662	ICAM3	protein_coding	intercellular adhesion molecule 3 [Source:HGNC Symbol;Acc:HGNC:5346]	123.628	2.45043	0.349001	-7.02126	2.19869e-12	6.29838e-11	50	51	45	81	91	97	48	71	337	320
ENSG00000136883	KIF12	protein_coding	kinesin family member 12 [Source:HGNC Symbol;Acc:HGNC:21495]	1750.87	-3.57029	0.50855	7.02053	2.21031e-12	6.3208e-11	2018	2209	2315	2542	1625	1956	2788	2061	323	36
ENSG00000114573	ATP6V1A	protein_coding	ATPase H+ transporting V1 subunit A [Source:HGNC Symbol;Acc:HGNC:851]	3355.74	-1.62752	0.231856	7.01954	2.22597e-12	6.35468e-11	3438	4113	3854	3917	5131	4179	3312	3836	1563	816
ENSG00000143382	ADAMTSL4	protein_coding	ADAMTS like 4 [Source:HGNC Symbol;Acc:HGNC:19706]	689.295	4.49067	0.639785	-7.01903	2.23418e-12	6.36722e-11	136	167	112	45	99	264	134	119	648	4357
ENSG00000225614	ZNF469	protein_coding	zinc finger protein 469 [Source:HGNC Symbol;Acc:HGNC:23216]	432.993	4.95045	0.705473	-7.01721	2.26344e-12	6.43959e-11	69	42	54	51	49	77	101	62	175	3059
ENSG00000247828	TMEM161B-AS1	antisense	TMEM161B antisense RNA 1 [Source:HGNC Symbol;Acc:HGNC:43839]	316.254	-2.06854	0.294806	7.01661	2.27323e-12	6.45644e-11	358	369	418	357	266	368	502	408	111	57
ENSG00000196968	FUT11	protein_coding	fucosyltransferase 11 [Source:HGNC Symbol;Acc:HGNC:19233]	499.723	1.47863	0.21088	-7.01171	2.35422e-12	6.67508e-11	346	486	388	266	398	462	364	323	1120	796
ENSG00000108798	ABI3	protein_coding	ABI family member 3 [Source:HGNC Symbol;Acc:HGNC:29859]	144.34	1.73597	0.24763	-7.01035	2.37719e-12	6.72878e-11	81	123	129	97	71	101	95	110	334	274
ENSG00000273237		antisense		77.134	-2.56767	0.366316	7.00945	2.39264e-12	6.76103e-11	99	88	107	77	94	79	123	88	17	12
ENSG00000182836	PLCXD3	protein_coding	phosphatidylinositol specific phospholipase C X domain containing 3 [Source:HGNC Symbol;Acc:HGNC:31822]	353.686	-3.44968	0.492506	7.00433	2.48165e-12	7.00069e-11	488	477	325	508	710	395	201	420	19	51
ENSG00000155254	MARVELD1	protein_coding	MARVEL domain containing 1 [Source:HGNC Symbol;Acc:HGNC:28674]	575.019	3.27741	0.469364	-6.98265	2.89655e-12	8.1573e-11	144	296	237	160	167	282	220	227	706	2822
ENSG00000029534	ANK1	protein_coding	ankyrin 1 [Source:HGNC Symbol;Acc:HGNC:492]	273.512	5.23255	0.74945	-6.98185	2.91309e-12	8.19005e-11	31	31	30	46	29	33	34	34	67	2010
ENSG00000049541	RFC2	protein_coding	replication factor C subunit 2 [Source:HGNC Symbol;Acc:HGNC:9970]	170.135	1.78512	0.255844	-6.97738	3.00732e-12	8.44074e-11	87	164	118	98	131	112	109	121	314	401
ENSG00000026025	VIM	protein_coding	vimentin [Source:HGNC Symbol;Acc:HGNC:12692]	10360.2	2.21873	0.318294	-6.97068	3.15404e-12	8.80807e-11	5545	8191	5447	4360	6224	7724	6185	5654	40038	13721
ENSG00000180198	RCC1	protein_coding	regulator of chromosome condensation 1 [Source:HGNC Symbol;Acc:HGNC:1913]	280.827	3.00587	0.431203	-6.97089	3.14947e-12	8.80807e-11	70	228	125	73	121	177	99	83	612	1065
ENSG00000274997	HIST1H2AH	protein_coding	histone cluster 1 H2A family member h [Source:HGNC Symbol;Acc:HGNC:13671]	285.962	5.8403	0.837829	-6.97076	3.1524e-12	8.80807e-11	9	68	10	7	22	61	16	7	409	1898
ENSG00000134121	CHL1	protein_coding	cell adhesion molecule L1 like [Source:HGNC Symbol;Acc:HGNC:1939]	760.606	-2.58328	0.370762	6.96747	3.22691e-12	8.99651e-11	883	862	1156	904	1398	728	920	619	94	178
ENSG00000178927	CYBC1	protein_coding	cytochrome b-245 chaperone 1 [Source:HGNC Symbol;Acc:HGNC:28672]	837.32	1.76279	0.253344	-6.95808	3.44953e-12	9.60109e-11	535	731	510	400	530	835	550	571	1772	1758
ENSG00000124171	PARD6B	protein_coding	par-6 family cell polarity regulator beta [Source:HGNC Symbol;Acc:HGNC:16245]	1713.53	-1.79491	0.257983	6.95748	3.46408e-12	9.62553e-11	2151	2019	1721	2534	2403	1969	2083	1458	480	569
ENSG00000144749	LRIG1	protein_coding	leucine rich repeats and immunoglobulin like domains 1 [Source:HGNC Symbol;Acc:HGNC:17360]	697.349	1.74111	0.250273	-6.95683	3.48006e-12	9.65385e-11	482	492	429	577	463	485	435	509	1187	1679
ENSG00000074842	MYDGF	protein_coding	myeloid derived growth factor [Source:HGNC Symbol;Acc:HGNC:16948]	370.183	2.48074	0.356918	-6.95044	3.64151e-12	1.00849e-10	169	258	160	223	236	222	142	178	595	1314
ENSG00000114353	GNAI2	protein_coding	G protein subunit alpha i2 [Source:HGNC Symbol;Acc:HGNC:4385]	2253.01	1.83031	0.263352	-6.95004	3.6517e-12	1.00964e-10	1257	1995	1284	1479	1535	2010	1436	1300	3785	5755
ENSG00000116396	KCNC4	protein_coding	potassium voltage-gated channel subfamily C member 4 [Source:HGNC Symbol;Acc:HGNC:6236]	1150.93	-1.94565	0.279995	6.94888	3.68192e-12	1.01631e-10	1238	1276	1496	1269	1038	1442	1625	1632	263	371
ENSG00000006118	TMEM132A	protein_coding	transmembrane protein 132A [Source:HGNC Symbol;Acc:HGNC:31092]	337.225	3.0319	0.43658	-6.94466	3.79379e-12	1.04545e-10	115	238	139	77	72	223	200	90	1181	924
ENSG00000167536	DHRS13	protein_coding	dehydrogenase/reductase 13 [Source:HGNC Symbol;Acc:HGNC:28326]	152.783	1.88282	0.271169	-6.94333	3.82976e-12	1.05363e-10	65	146	124	88	85	131	96	87	345	330
ENSG00000153395	LPCAT1	protein_coding	lysophosphatidylcholine acyltransferase 1 [Source:HGNC Symbol;Acc:HGNC:25718]	45.8333	2.52272	0.363718	-6.93593	4.03553e-12	1.10841e-10	18	27	36	14	33	24	27	15	162	93
ENSG00000095970	TREM2	protein_coding	triggering receptor expressed on myeloid cells 2 [Source:HGNC Symbol;Acc:HGNC:17761]	78.1575	4.69823	0.677405	-6.93563	4.04408e-12	1.10893e-10	9	19	3	3	21	32	14	8	194	407
ENSG00000197892	KIF13B	protein_coding	kinesin family member 13B [Source:HGNC Symbol;Acc:HGNC:14405]	2761.46	-1.48455	0.214106	6.93369	4.10009e-12	1.12244e-10	2924	3106	3341	3726	3908	3279	2742	2882	1326	804
ENSG00000135451	TROAP	protein_coding	trophinin associated protein [Source:HGNC Symbol;Acc:HGNC:12327]	79.3637	5.51988	0.796481	-6.93034	4.19843e-12	1.14748e-10	2	14	4	3	10	24	5	5	88	538
ENSG00000111885	MAN1A1	protein_coding	mannosidase alpha class 1A member 1 [Source:HGNC Symbol;Acc:HGNC:6821]	2596.65	-1.35287	0.195298	6.92719	4.29279e-12	1.17135e-10	2989	3210	3469	2836	3437	3082	2480	2689	1030	1090
ENSG00000132432	SEC61G	protein_coding	Sec61 translocon gamma subunit [Source:HGNC Symbol;Acc:HGNC:18277]	200.254	1.85451	0.267761	-6.926	4.32922e-12	1.17936e-10	94	195	116	140	131	157	128	124	366	495
ENSG00000162599	NFIA	protein_coding	nuclear factor I A [Source:HGNC Symbol;Acc:HGNC:7784]	1843.14	-1.67817	0.242332	6.92509	4.35697e-12	1.18305e-10	2124	2301	1874	2650	2730	1939	1798	2037	588	634
ENSG00000237765	FAM200B	protein_coding	family with sequence similarity 200 member B [Source:HGNC Symbol;Acc:HGNC:27740]	258.428	-1.52033	0.219535	6.92521	4.35332e-12	1.18305e-10	299	320	302	312	346	254	296	298	120	74
ENSG00000123416	TUBA1B	protein_coding	tubulin alpha 1b [Source:HGNC Symbol;Acc:HGNC:18809]	3257.11	3.33217	0.481283	-6.92351	4.40573e-12	1.19435e-10	807	1661	884	619	1591	1892	1073	1078	5098	15294
ENSG00000116871	MAP7D1	protein_coding	MAP7 domain containing 1 [Source:HGNC Symbol;Acc:HGNC:25514]	1200.8	2.38195	0.344242	-6.91941	4.53539e-12	1.22551e-10	631	857	551	475	650	857	659	679	1894	4123
ENSG00000198908	BHLHB9	protein_coding	basic helix-loop-helix family member b9 [Source:HGNC Symbol;Acc:HGNC:29353]	160.998	-1.71342	0.247619	6.91956	4.53064e-12	1.22551e-10	177	189	154	206	196	204	207	196	69	38
ENSG00000200087	SNORA73B	snoRNA	small nucleolar RNA, H/ACA box 73B [Source:HGNC Symbol;Acc:HGNC:10116]	4902.07	2.257	0.3263	-6.91695	4.61455e-12	1.24488e-10	2450	4847	3065	2863	2261	3253	1787	2548	10532	13659
ENSG00000181284	TMEM102	protein_coding	transmembrane protein 102 [Source:HGNC Symbol;Acc:HGNC:26722]	126.708	2.30285	0.332984	-6.91581	4.65208e-12	1.25298e-10	48	77	61	85	86	89	64	72	222	403
ENSG00000086730	LAT2	protein_coding	linker for activation of T cells family member 2 [Source:HGNC Symbol;Acc:HGNC:12749]	153.423	3.15062	0.455735	-6.91327	4.73616e-12	1.27357e-10	57	85	29	31	64	121	68	40	611	383
ENSG00000151229	SLC2A13	protein_coding	solute carrier family 2 member 13 [Source:HGNC Symbol;Acc:HGNC:15956]	723.457	-1.84627	0.267325	6.90645	4.96917e-12	1.33408e-10	865	963	1008	833	890	888	882	611	317	132
ENSG00000140511	HAPLN3	protein_coding	hyaluronan and proteoglycan link protein 3 [Source:HGNC Symbol;Acc:HGNC:21446]	211.716	3.52754	0.510866	-6.90501	5.01989e-12	1.34552e-10	34	111	57	27	72	144	66	59	535	875
ENSG00000277157	HIST1H4D	protein_coding	histone cluster 1 H4 family member d [Source:HGNC Symbol;Acc:HGNC:4782]	676.741	3.55794	0.515469	-6.90232	5.11586e-12	1.36905e-10	199	256	146	308	238	212	167	227	706	3641
ENSG00000185761	ADAMTSL5	protein_coding	ADAMTS like 5 [Source:HGNC Symbol;Acc:HGNC:27912]	51.6014	3.01631	0.437067	-6.90125	5.15486e-12	1.37727e-10	21	21	29	22	10	15	23	32	115	194
ENSG00000103855	CD276	protein_coding	CD276 molecule [Source:HGNC Symbol;Acc:HGNC:19137]	961.034	3.42013	0.495876	-6.89716	5.30532e-12	1.41472e-10	306	499	309	245	296	433	347	267	992	5031
ENSG00000172009	THOP1	protein_coding	thimet oligopeptidase 1 [Source:HGNC Symbol;Acc:HGNC:11793]	311.841	1.53922	0.223185	-6.89661	5.32571e-12	1.41472e-10	223	248	237	209	214	246	222	246	507	681
ENSG00000174307	PHLDA3	protein_coding	pleckstrin homology like domain family A member 3 [Source:HGNC Symbol;Acc:HGNC:8934]	475.416	3.645	0.528519	-6.89663	5.32521e-12	1.41472e-10	107	171	187	153	133	195	131	110	431	2656
ENSG00000174705	SH3PXD2B	protein_coding	SH3 and PX domains 2B [Source:HGNC Symbol;Acc:HGNC:29242]	784.538	3.4775	0.504256	-6.8963	5.33746e-12	1.41472e-10	176	330	350	215	239	344	273	214	804	4163
ENSG00000177105	RHOG	protein_coding	ras homolog family member G [Source:HGNC Symbol;Acc:HGNC:672]	394.887	2.58224	0.374427	-6.89649	5.33017e-12	1.41472e-10	167	350	161	161	184	263	156	195	709	1397
ENSG00000157388	CACNA1D	protein_coding	calcium voltage-gated channel subunit alpha1 D [Source:HGNC Symbol;Acc:HGNC:1391]	759.018	-2.01742	0.292554	6.89588	5.35315e-12	1.41663e-10	890	940	1095	956	880	807	616	1089	271	146
ENSG00000135454	B4GALNT1	protein_coding	beta-1,4-N-acetyl-galactosaminyltransferase 1 [Source:HGNC Symbol;Acc:HGNC:4117]	48.1285	3.09447	0.448786	-6.89522	5.37832e-12	1.41879e-10	13	27	24	12	12	26	22	22	88	202
ENSG00000259495		lincRNA		331.325	-3.76382	0.54585	6.89533	5.37392e-12	1.41879e-10	523	498	462	371	216	278	520	442	53	6
ENSG00000152782	PANK1	protein_coding	pantothenate kinase 1 [Source:HGNC Symbol;Acc:HGNC:8598]	522.187	-4.00664	0.58124	6.89326	5.45267e-12	1.43613e-10	517	451	447	1472	1030	288	419	581	46	29
ENSG00000185436	IFNLR1	protein_coding	interferon lambda receptor 1 [Source:HGNC Symbol;Acc:HGNC:18584]	133.498	-1.79253	0.260209	6.8888	5.62646e-12	1.47956e-10	122	174	160	152	158	144	206	160	43	40
ENSG00000154102	C16orf74	protein_coding	chromosome 16 open reading frame 74 [Source:HGNC Symbol;Acc:HGNC:23362]	61.0879	3.794	0.550894	-6.88699	5.6985e-12	1.49615e-10	11	12	24	15	17	24	21	16	71	338
ENSG00000053372	MRTO4	protein_coding	MRT4 homolog, ribosome maturation factor [Source:HGNC Symbol;Acc:HGNC:18477]	230.247	1.88225	0.273367	-6.88544	5.76088e-12	1.51015e-10	141	205	133	148	171	149	142	141	377	614
ENSG00000104213	PDGFRL	protein_coding	platelet derived growth factor receptor like [Source:HGNC Symbol;Acc:HGNC:8805]	48.8398	3.79406	0.551138	-6.88405	5.81759e-12	1.52262e-10	8	9	9	8	28	19	16	15	90	243
ENSG00000163347	CLDN1	protein_coding	claudin 1 [Source:HGNC Symbol;Acc:HGNC:2032]	1045.83	3.17217	0.46082	-6.88375	5.82982e-12	1.52343e-10	410	736	510	173	257	577	444	238	2795	3760
ENSG00000072310	SREBF1	protein_coding	sterol regulatory element binding transcription factor 1 [Source:HGNC Symbol;Acc:HGNC:11289]	1320.54	2.32196	0.337684	-6.87614	6.14946e-12	1.60444e-10	591	809	640	650	847	960	591	921	2217	4311
ENSG00000092929	UNC13D	protein_coding	unc-13 homolog D [Source:HGNC Symbol;Acc:HGNC:23147]	705.433	4.24795	0.617891	-6.87492	6.20242e-12	1.61573e-10	118	157	148	70	129	274	233	138	605	4372
ENSG00000182621	PLCB1	protein_coding	phospholipase C beta 1 [Source:HGNC Symbol;Acc:HGNC:15917]	841.364	-3.42803	0.498658	6.87451	6.22035e-12	1.61787e-10	987	1269	1592	610	335	1513	1443	735	91	85
ENSG00000110446	SLC15A3	protein_coding	solute carrier family 15 member 3 [Source:HGNC Symbol;Acc:HGNC:18068]	449.568	2.96233	0.4312	-6.86996	6.42189e-12	1.66769e-10	110	266	145	119	188	358	225	174	931	1719
ENSG00000100300	TSPO	protein_coding	translocator protein [Source:HGNC Symbol;Acc:HGNC:1158]	512.057	2.42409	0.352885	-6.86936	6.44927e-12	1.67199e-10	260	348	290	204	258	352	247	286	776	1815
ENSG00000179299	NSUN7	protein_coding	NOP2/Sun RNA methyltransferase family member 7 [Source:HGNC Symbol;Acc:HGNC:25857]	224.806	-2.41359	0.351366	6.86915	6.45851e-12	1.67199e-10	277	323	272	306	192	293	305	233	76	21
ENSG00000124813	RUNX2	protein_coding	runt related transcription factor 2 [Source:HGNC Symbol;Acc:HGNC:10472]	297.916	2.52997	0.368321	-6.86891	6.46927e-12	1.67218e-10	87	235	193	85	162	231	144	130	772	838
ENSG00000145632	PLK2	protein_coding	polo like kinase 2 [Source:HGNC Symbol;Acc:HGNC:19699]	822.374	2.89561	0.42166	-6.86719	6.548e-12	1.68991e-10	350	686	365	359	171	468	398	193	3223	1826
ENSG00000126217	MCF2L	protein_coding	MCF.2 cell line derived transforming sequence like [Source:HGNC Symbol;Acc:HGNC:14576]	1208.08	-2.58696	0.376856	6.86458	6.66866e-12	1.71651e-10	1193	1090	1706	1649	1897	1118	1443	1687	140	289
ENSG00000158373	HIST1H2BD	protein_coding	histone cluster 1 H2B family member d [Source:HGNC Symbol;Acc:HGNC:4747]	1048.9	2.89041	0.421082	-6.86423	6.6849e-12	1.71651e-10	474	618	443	606	470	500	420	252	1539	4430
ENSG00000164054	SHISA5	protein_coding	shisa family member 5 [Source:HGNC Symbol;Acc:HGNC:30376]	1926.07	2.62514	0.382436	-6.86424	6.68445e-12	1.71651e-10	850	1361	715	786	1239	1120	902	840	2864	7413
ENSG00000188227	ZNF793	protein_coding	zinc finger protein 793 [Source:HGNC Symbol;Acc:HGNC:33115]	275.524	-1.8942	0.275959	6.86408	6.69225e-12	1.71651e-10	305	302	409	270	290	310	457	296	82	78
ENSG00000166508	MCM7	protein_coding	minichromosome maintenance complex component 7 [Source:HGNC Symbol;Acc:HGNC:6950]	705.483	2.34476	0.341662	-6.86281	6.75185e-12	1.72914e-10	266	488	451	392	321	484	510	297	1190	2322
ENSG00000131748	STARD3	protein_coding	StAR related lipid transfer domain containing 3 [Source:HGNC Symbol;Acc:HGNC:17579]	535.054	1.42043	0.206991	-6.86225	6.77828e-12	1.73324e-10	355	429	388	412	402	473	439	386	835	1108
ENSG00000132382	MYBBP1A	protein_coding	MYB binding protein 1a [Source:HGNC Symbol;Acc:HGNC:7546]	845.357	2.0909	0.304722	-6.86168	6.80548e-12	1.73753e-10	443	668	542	533	498	559	529	438	1251	2617
ENSG00000176014	TUBB6	protein_coding	tubulin beta 6 class V [Source:HGNC Symbol;Acc:HGNC:20776]	816.942	2.7685	0.403493	-6.86133	6.82208e-12	1.73911e-10	409	505	379	198	351	488	416	361	1314	3223
ENSG00000125835	SNRPB	protein_coding	small nuclear ribonucleoprotein polypeptides B and B1 [Source:HGNC Symbol;Acc:HGNC:11153]	610.952	2.97267	0.433325	-6.86015	6.87899e-12	1.75094e-10	230	387	244	248	309	288	188	231	782	2740
ENSG00000169231	THBS3	protein_coding	thrombospondin 3 [Source:HGNC Symbol;Acc:HGNC:11787]	617.941	1.0808	0.157558	-6.8597	6.90059e-12	1.75376e-10	505	570	553	473	454	596	526	464	1011	957
ENSG00000130234	ACE2	protein_coding	angiotensin I converting enzyme 2 [Source:HGNC Symbol;Acc:HGNC:13557]	1027.87	-5.55307	0.809692	6.85824	6.97125e-12	1.76633e-10	1389	1454	287	2454	2827	603	460	937	7	40
ENSG00000144354	CDCA7	protein_coding	cell division cycle associated 7 [Source:HGNC Symbol;Acc:HGNC:14628]	56.2939	4.16338	0.607048	-6.8584	6.96369e-12	1.76633e-10	1	24	13	9	14	30	8	9	267	166
ENSG00000260293		sense_intronic		75.4689	-2.69819	0.393464	6.85753	7.00633e-12	1.77253e-10	79	92	127	100	63	89	96	96	15	11
ENSG00000171310	CHST11	protein_coding	carbohydrate sulfotransferase 11 [Source:HGNC Symbol;Acc:HGNC:17422]	474.666	2.73471	0.398837	-6.85672	7.04592e-12	1.77984e-10	183	333	180	113	280	377	200	183	1081	1591
ENSG00000140105	WARS	protein_coding	tryptophanyl-tRNA synthetase [Source:HGNC Symbol;Acc:HGNC:12729]	3493.62	3.43459	0.500979	-6.85576	7.09325e-12	1.78909e-10	898	1671	991	1349	1251	1484	1103	993	22629	2751
ENSG00000100342	APOL1	protein_coding	apolipoprotein L1 [Source:HGNC Symbol;Acc:HGNC:618]	1993.56	3.59352	0.524208	-6.85514	7.12445e-12	1.79154e-10	434	1025	533	378	613	954	744	485	12979	1868
ENSG00000164344	KLKB1	protein_coding	kallikrein B1 [Source:HGNC Symbol;Acc:HGNC:6371]	129.806	-3.7796	0.551337	6.85532	7.11513e-12	1.79154e-10	166	87	107	272	191	106	188	170	16	6
ENSG00000239713	APOBEC3G	protein_coding	apolipoprotein B mRNA editing enzyme catalytic subunit 3G [Source:HGNC Symbol;Acc:HGNC:17357]	175.577	2.79013	0.407161	-6.85265	7.24963e-12	1.82027e-10	59	110	65	45	57	143	127	62	540	487
ENSG00000051341	POLQ	protein_coding	DNA polymerase theta [Source:HGNC Symbol;Acc:HGNC:9186]	67.6177	3.64202	0.53163	-6.85066	7.3509e-12	1.84292e-10	9	35	13	9	16	43	34	13	276	202
ENSG00000089685	BIRC5	protein_coding	baculoviral IAP repeat containing 5 [Source:HGNC Symbol;Acc:HGNC:593]	183.467	5.59592	0.817062	-6.84883	7.44555e-12	1.86385e-10	4	46	7	7	14	47	21	4	383	1102
ENSG00000160446	ZDHHC12	protein_coding	zinc finger DHHC-type containing 12 [Source:HGNC Symbol;Acc:HGNC:19159]	202.263	1.96343	0.286909	-6.84339	7.73422e-12	1.93321e-10	150	155	111	132	136	132	108	122	342	554
ENSG00000184270	HIST2H2AB	protein_coding	histone cluster 2 H2A family member b [Source:HGNC Symbol;Acc:HGNC:20508]	259.656	3.55283	0.51925	-6.84223	7.7969e-12	1.94596e-10	67	108	75	84	57	116	97	76	256	1408
ENSG00000166349	RAG1	protein_coding	recombination activating 1 [Source:HGNC Symbol;Acc:HGNC:9831]	87.5733	-2.68502	0.392721	6.83697	8.08882e-12	2.0158e-10	87	138	118	135	131	89	89	80	23	8
ENSG00000011600	TYROBP	protein_coding	TYRO protein tyrosine kinase binding protein [Source:HGNC Symbol;Acc:HGNC:12449]	415.562	3.6476	0.53367	-6.83494	8.20383e-12	2.04141e-10	96	228	49	49	178	224	113	112	1233	1621
ENSG00000205358	MT1H	protein_coding	metallothionein 1H [Source:HGNC Symbol;Acc:HGNC:7400]	449.24	-5.7312	0.838755	6.83299	8.31644e-12	2.06634e-10	806	643	102	1640	368	241	242	462	14	6
ENSG00000105372	RPS19	protein_coding	ribosomal protein S19 [Source:HGNC Symbol;Acc:HGNC:10402]	4047.76	3.07571	0.450186	-6.83209	8.36891e-12	2.07629e-10	1248	2367	1388	1720	1695	2387	1323	1344	5055	18788
ENSG00000151748	SAV1	protein_coding	salvador family WW domain containing protein 1 [Source:HGNC Symbol;Acc:HGNC:17795]	502.281	-1.01853	0.149108	6.8308	8.44406e-12	2.09182e-10	508	663	634	499	575	595	578	534	284	228
ENSG00000111052	LIN7A	protein_coding	lin-7 homolog A, crumbs cell polarity complex component [Source:HGNC Symbol;Acc:HGNC:17787]	305.093	-2.47272	0.362136	6.82815	8.60182e-12	2.12774e-10	323	339	438	395	422	317	325	415	100	27
ENSG00000109099	PMP22	protein_coding	peripheral myelin protein 22 [Source:HGNC Symbol;Acc:HGNC:9118]	555.277	1.86325	0.273025	-6.82447	8.82512e-12	2.17974e-10	324	535	299	263	384	531	381	292	1478	998
ENSG00000153044	CENPH	protein_coding	centromere protein H [Source:HGNC Symbol;Acc:HGNC:17268]	31.4823	2.51286	0.368269	-6.82345	8.88813e-12	2.19205e-10	12	24	21	7	14	24	16	16	95	77
ENSG00000167747	C19orf48	protein_coding	chromosome 19 open reading frame 48 [Source:HGNC Symbol;Acc:HGNC:29667]	351.806	3.26667	0.478794	-6.82271	8.93388e-12	2.20008e-10	115	145	143	157	100	154	113	130	377	1767
ENSG00000131153	GINS2	protein_coding	GINS complex subunit 2 [Source:HGNC Symbol;Acc:HGNC:24575]	41.0924	3.7475	0.54939	-6.82121	9.02765e-12	2.2199e-10	7	20	11	9	2	26	12	11	123	164
ENSG00000131203	IDO1	protein_coding	indoleamine 2,3-dioxygenase 1 [Source:HGNC Symbol;Acc:HGNC:6059]	366.479	6.43216	0.943099	-6.82024	9.08909e-12	2.23171e-10	10	16	23	6	40	54	9	11	3491	64
ENSG00000169071	ROR2	protein_coding	receptor tyrosine kinase like orphan receptor 2 [Source:HGNC Symbol;Acc:HGNC:10257]	285.513	3.22807	0.473339	-6.81978	9.11823e-12	2.23558e-10	87	133	124	79	61	142	156	98	401	1343
ENSG00000152661	GJA1	protein_coding	gap junction protein alpha 1 [Source:HGNC Symbol;Acc:HGNC:4274]	660.01	2.17981	0.319917	-6.81368	9.5132e-12	2.32899e-10	452	521	334	207	464	532	353	322	1685	1547
ENSG00000131981	LGALS3	protein_coding	galectin 3 [Source:HGNC Symbol;Acc:HGNC:6563]	886.174	2.02377	0.297109	-6.81153	9.65669e-12	2.36065e-10	383	649	682	509	674	621	528	479	3083	1204
ENSG00000093009	CDC45	protein_coding	cell division cycle 45 [Source:HGNC Symbol;Acc:HGNC:1739]	31.5581	4.52359	0.664301	-6.80954	9.7909e-12	2.38996e-10	1	8	4	2	5	19	7	3	100	143
ENSG00000163220	S100A9	protein_coding	S100 calcium binding protein A9 [Source:HGNC Symbol;Acc:HGNC:10499]	1977.41	6.76397	0.993457	-6.80852	9.8606e-12	2.40345e-10	51	181	19	11	153	257	30	43	1269	14891
ENSG00000186976	EFCAB6	protein_coding	EF-hand calcium binding domain 6 [Source:HGNC Symbol;Acc:HGNC:24204]	266.076	-2.41526	0.355028	6.80302	1.02448e-11	2.49345e-10	369	291	330	347	276	339	309	325	91	24
ENSG00000164398	ACSL6	protein_coding	acyl-CoA synthetase long chain family member 6 [Source:HGNC Symbol;Acc:HGNC:16496]	65.1838	-2.59021	0.380862	6.80091	1.03963e-11	2.52664e-10	74	92	80	79	53	88	96	79	12	12
ENSG00000016391	CHDH	protein_coding	choline dehydrogenase [Source:HGNC Symbol;Acc:HGNC:24288]	1959.24	-4.49367	0.661375	6.79444	1.08735e-11	2.63877e-10	2510	2131	763	5725	4020	1380	945	2139	79	115
ENSG00000171067	C11orf24	protein_coding	chromosome 11 open reading frame 24 [Source:HGNC Symbol;Acc:HGNC:1174]	268.604	1.93471	0.284768	-6.79397	1.0909e-11	2.64354e-10	176	211	149	181	208	146	141	190	479	704
ENSG00000115325	DOK1	protein_coding	docking protein 1 [Source:HGNC Symbol;Acc:HGNC:2990]	115.413	2.27615	0.335063	-6.79321	1.09666e-11	2.65363e-10	45	80	62	41	84	93	66	67	230	340
ENSG00000176788	BASP1	protein_coding	brain abundant membrane attached signal protein 1 [Source:HGNC Symbol;Acc:HGNC:957]	394.696	3.64658	0.536894	-6.79199	1.10599e-11	2.67232e-10	96	195	75	75	116	214	118	104	487	2100
ENSG00000168874	ATOH8	protein_coding	atonal bHLH transcription factor 8 [Source:HGNC Symbol;Acc:HGNC:24126]	219.146	-3.0424	0.448066	6.79008	1.1207e-11	2.70396e-10	211	246	368	234	146	222	503	247	34	26
ENSG00000130487	KLHDC7B	protein_coding	kelch domain containing 7B [Source:HGNC Symbol;Acc:HGNC:25145]	394.076	5.56686	0.819885	-6.78981	1.12281e-11	2.70512e-10	25	42	29	13	59	71	37	41	96	2957
ENSG00000169896	ITGAM	protein_coding	integrin subunit alpha M [Source:HGNC Symbol;Acc:HGNC:6149]	456.759	3.30874	0.487475	-6.78752	1.14081e-11	2.74454e-10	117	178	86	88	209	347	200	137	1057	1852
ENSG00000178921	PFAS	protein_coding	phosphoribosylformylglycinamidine synthase [Source:HGNC Symbol;Acc:HGNC:8863]	508.431	1.26918	0.187033	-6.78588	1.15381e-11	2.77181e-10	331	499	382	402	386	451	402	404	806	937
ENSG00000107819	SFXN3	protein_coding	sideroflexin 3 [Source:HGNC Symbol;Acc:HGNC:16087]	816.744	2.04355	0.301157	-6.78566	1.15557e-11	2.77204e-10	408	557	334	656	620	601	453	494	1576	2171
ENSG00000140092	FBLN5	protein_coding	fibulin 5 [Source:HGNC Symbol;Acc:HGNC:3602]	2086.17	-2.51386	0.370707	6.78125	1.19144e-11	2.85399e-10	1852	4814	1379	2703	2761	2839	2297	2123	360	436
ENSG00000142669	SH3BGRL3	protein_coding	SH3 domain binding glutamate rich protein like 3 [Source:HGNC Symbol;Acc:HGNC:15568]	1091.7	2.80427	0.413575	-6.78056	1.19714e-11	2.86352e-10	436	765	347	486	660	684	338	395	1820	4307
ENSG00000275126	HIST1H4L	protein_coding	histone cluster 1 H4 family member l [Source:HGNC Symbol;Acc:HGNC:4791]	96.41	5.80269	0.855872	-6.77985	1.203e-11	2.87342e-10	2	19	7	6	14	14	3	3	51	710
ENSG00000169710	FASN	protein_coding	fatty acid synthase [Source:HGNC Symbol;Acc:HGNC:3594]	2553.82	3.12598	0.461455	-6.77419	1.25105e-11	2.98392e-10	736	1450	840	971	1235	1059	1046	942	2821	12317
ENSG00000213445	SIPA1	protein_coding	signal-induced proliferation-associated 1 [Source:HGNC Symbol;Acc:HGNC:10885]	588.807	1.95373	0.288424	-6.7738	1.25439e-11	2.98759e-10	306	515	349	248	326	518	445	379	1180	1453
ENSG00000164825	DEFB1	protein_coding	defensin beta 1 [Source:HGNC Symbol;Acc:HGNC:2766]	1650.95	-3.66653	0.541358	6.77284	1.26283e-11	3.0034e-10	2081	2208	1736	2441	1705	1551	720	3870	91	192
ENSG00000198918	RPL39	protein_coding	ribosomal protein L39 [Source:HGNC Symbol;Acc:HGNC:10350]	779.857	1.47939	0.218444	-6.77242	1.26645e-11	3.00772e-10	433	774	479	617	647	743	508	536	1597	1367
ENSG00000171314	PGAM1	protein_coding	phosphoglycerate mutase 1 [Source:HGNC Symbol;Acc:HGNC:8888]	548.11	1.73428	0.256128	-6.77112	1.27786e-11	3.02666e-10	313	462	339	456	495	371	294	340	1041	1226
ENSG00000196693	ZNF33B	protein_coding	zinc finger protein 33B [Source:HGNC Symbol;Acc:HGNC:13097]	656.53	-1.49406	0.220653	6.7711	1.27805e-11	3.02666e-10	767	785	802	613	781	918	926	595	308	194
ENSG00000136235	GPNMB	protein_coding	glycoprotein nmb [Source:HGNC Symbol;Acc:HGNC:4462]	1134.49	2.25952	0.333832	-6.76844	1.30175e-11	3.0784e-10	707	949	891	374	586	621	542	631	2472	3137
ENSG00000169855	ROBO1	protein_coding	roundabout guidance receptor 1 [Source:HGNC Symbol;Acc:HGNC:10249]	496.149	1.46028	0.21593	-6.76272	1.35424e-11	3.19801e-10	362	419	353	267	415	482	338	378	998	871
ENSG00000274290	HIST1H2BE	protein_coding	histone cluster 1 H2B family member e [Source:HGNC Symbol;Acc:HGNC:4753]	154.211	2.0074	0.297028	-6.75828	1.39639e-11	3.29287e-10	83	159	80	103	97	107	98	69	495	240
ENSG00000179715	PCED1B	protein_coding	PC-esterase domain containing 1B [Source:HGNC Symbol;Acc:HGNC:28255]	101.894	1.96262	0.290574	-6.7543	1.43529e-11	3.37983e-10	54	66	62	57	64	103	75	50	202	255
ENSG00000173227	SYT12	protein_coding	synaptotagmin 12 [Source:HGNC Symbol;Acc:HGNC:18381]	56.845	3.0948	0.458345	-6.75212	1.45704e-11	3.4262e-10	16	54	25	18	14	30	23	10	211	151
ENSG00000163191	S100A11	protein_coding	S100 calcium binding protein A11 [Source:HGNC Symbol;Acc:HGNC:10488]	2157.52	3.39836	0.503423	-6.75052	1.47321e-11	3.45934e-10	524	1283	793	457	744	1232	711	452	3041	10573
ENSG00000246067	RAB30-AS1	lincRNA	RAB30 antisense RNA 1 (head to head) [Source:HGNC Symbol;Acc:HGNC:48672]	259.618	-1.80269	0.267309	6.74384	1.54255e-11	3.61706e-10	298	320	315	350	309	210	353	314	96	66
ENSG00000169683	LRRC45	protein_coding	leucine rich repeat containing 45 [Source:HGNC Symbol;Acc:HGNC:28302]	143.963	1.87099	0.277488	-6.74261	1.55569e-11	3.64276e-10	66	96	101	112	118	108	95	76	261	361
ENSG00000166949	SMAD3	protein_coding	SMAD family member 3 [Source:HGNC Symbol;Acc:HGNC:6769]	2257.61	1.27428	0.189038	-6.74085	1.57466e-11	3.67759e-10	1728	2169	1578	1494	1814	2362	1875	1456	4392	3506
ENSG00000176641	RNF152	protein_coding	ring finger protein 152 [Source:HGNC Symbol;Acc:HGNC:26811]	7067.18	-4.95738	0.735427	6.74082	1.57498e-11	3.67759e-10	8043	4940	3665	16041	22750	3193	3321	8827	153	346
ENSG00000165178	NCF1C	unprocessed_pseudogene	neutrophil cytosolic factor 1C pseudogene [Source:HGNC Symbol;Acc:HGNC:32523]	21.6925	3.93787	0.584243	-6.74012	1.58261e-11	3.69024e-10	3	14	6	3	5	10	2	4	122	44
ENSG00000101224	CDC25B	protein_coding	cell division cycle 25B [Source:HGNC Symbol;Acc:HGNC:1726]	941.717	2.60894	0.387145	-6.73893	1.59559e-11	3.71532e-10	386	568	470	339	408	656	543	469	1351	3644
ENSG00000085514	PILRA	protein_coding	paired immunoglobin like type 2 receptor alpha [Source:HGNC Symbol;Acc:HGNC:20396]	119.312	2.27109	0.337111	-6.73691	1.6179e-11	3.76202e-10	58	82	52	43	60	121	68	73	298	301
ENSG00000135821	GLUL	protein_coding	glutamate-ammonia ligase [Source:HGNC Symbol;Acc:HGNC:4341]	5876.38	2.07542	0.308078	-6.73666	1.62067e-11	3.76321e-10	2717	4142	3778	2316	3999	6172	3233	3200	16083	12000
ENSG00000099194	SCD	protein_coding	stearoyl-CoA desaturase [Source:HGNC Symbol;Acc:HGNC:10571]	1939.95	4.06904	0.604201	-6.73459	1.64395e-11	3.80665e-10	256	379	125	724	992	457	434	455	4384	9492
ENSG00000116133	DHCR24	protein_coding	24-dehydrocholesterol reductase [Source:HGNC Symbol;Acc:HGNC:2859]	1727.76	1.82395	0.270825	-6.73479	1.64167e-11	3.80665e-10	848	1565	1376	1149	883	1478	1345	832	4758	2876
ENSG00000138356	AOX1	protein_coding	aldehyde oxidase 1 [Source:HGNC Symbol;Acc:HGNC:553]	2757.37	-5.36459	0.796883	6.73197	1.67384e-11	3.87049e-10	4582	3070	624	7851	6544	1802	635	2571	78	75
ENSG00000197959	DNM3	protein_coding	dynamin 3 [Source:HGNC Symbol;Acc:HGNC:29125]	286.304	-2.42839	0.360747	6.73156	1.67858e-11	3.87609e-10	301	345	503	264	221	355	502	312	53	63
ENSG00000180596	HIST1H2BC	protein_coding	histone cluster 1 H2B family member c [Source:HGNC Symbol;Acc:HGNC:4757]	1151.62	2.72672	0.405348	-6.72686	1.73366e-11	3.99774e-10	517	781	477	569	467	692	539	430	1511	4758
ENSG00000135480	KRT7	protein_coding	keratin 7 [Source:HGNC Symbol;Acc:HGNC:6445]	5386.56	4.46803	0.664418	-6.72473	1.7592e-11	4.05102e-10	850	1478	1642	636	660	1294	1283	693	3002	35646
ENSG00000125912	NCLN	protein_coding	nicalin [Source:HGNC Symbol;Acc:HGNC:26923]	677.954	1.86111	0.276765	-6.72451	1.76187e-11	4.05158e-10	407	470	413	527	496	506	395	421	1061	1826
ENSG00000175061	LRRC75A-AS1	processed_transcript	LRRC75A antisense RNA 1 [Source:HGNC Symbol;Acc:HGNC:28619]	2522.82	1.52028	0.226144	-6.72265	1.78455e-11	4.09807e-10	1351	2535	1630	2091	1911	2235	1642	1746	4597	5033
ENSG00000130592	LSP1	protein_coding	lymphocyte-specific protein 1 [Source:HGNC Symbol;Acc:HGNC:6707]	399.031	3.81503	0.567748	-6.71959	1.8224e-11	4.17923e-10	69	141	57	30	156	256	101	109	1638	1253
ENSG00000025039	RRAGD	protein_coding	Ras related GTP binding D [Source:HGNC Symbol;Acc:HGNC:19903]	1227.36	-2.58671	0.384972	6.71921	1.82709e-11	4.18167e-10	1434	1568	1383	1530	1149	1071	1274	2510	321	146
ENSG00000171766	GATM	protein_coding	glycine amidinotransferase [Source:HGNC Symbol;Acc:HGNC:4175]	11753	-6.55913	0.976191	6.7191	1.82848e-11	4.18167e-10	8253	6378	2324	45696	41372	4295	3001	7442	208	89
ENSG00000108107	RPL28	protein_coding	ribosomal protein L28 [Source:HGNC Symbol;Acc:HGNC:10330]	3522.74	2.92484	0.435328	-6.71871	1.83338e-11	4.18714e-10	1274	2217	1209	1847	1768	1836	1190	1199	4567	15530
ENSG00000186479	RGS7BP	protein_coding	regulator of G protein signaling 7 binding protein [Source:HGNC Symbol;Acc:HGNC:23271]	100.878	-3.44061	0.512208	6.71722	1.85221e-11	4.22436e-10	96	170	198	72	69	164	155	96	11	10
ENSG00000112214	FHL5	protein_coding	four and a half LIM domains 5 [Source:HGNC Symbol;Acc:HGNC:17371]	142.359	-3.47076	0.516747	6.71657	1.86052e-11	4.23752e-10	167	189	289	90	96	191	193	208	23	7
ENSG00000166592	RRAD	protein_coding	RRAD, Ras related glycolysis inhibitor and calcium channel regulator [Source:HGNC Symbol;Acc:HGNC:10446]	945.962	4.0332	0.601152	-6.70912	1.95796e-11	4.45335e-10	254	278	219	74	150	604	251	103	2566	4247
ENSG00000152583	SPARCL1	protein_coding	SPARC like 1 [Source:HGNC Symbol;Acc:HGNC:11220]	995.573	-2.15668	0.321517	6.70783	1.97537e-11	4.48682e-10	991	1780	1696	792	933	1547	1124	894	263	226
ENSG00000089157	RPLP0	protein_coding	ribosomal protein lateral stalk subunit P0 [Source:HGNC Symbol;Acc:HGNC:10371]	4275.78	2.68944	0.401045	-6.70608	1.99927e-11	4.53495e-10	1477	2772	1625	2314	2095	3252	1775	1622	6564	16665
ENSG00000105329	TGFB1	protein_coding	transforming growth factor beta 1 [Source:HGNC Symbol;Acc:HGNC:11766]	982.972	2.47749	0.369459	-6.70572	2.00416e-11	4.53986e-10	457	919	420	348	542	685	547	354	1901	3221
ENSG00000126778	SIX1	protein_coding	SIX homeobox 1 [Source:HGNC Symbol;Acc:HGNC:10887]	22.4269	4.60332	0.686903	-6.70156	2.06206e-11	4.66468e-10	0	4	6	3	7	7	5	1	155	34
ENSG00000171889	MIR31HG	sense_overlapping	MIR31 host gene [Source:HGNC Symbol;Acc:HGNC:37187]	41.5003	3.89649	0.58176	-6.69776	2.11637e-11	4.78104e-10	8	15	24	5	8	9	18	4	242	75
ENSG00000089327	FXYD5	protein_coding	FXYD domain containing ion transport regulator 5 [Source:HGNC Symbol;Acc:HGNC:4029]	397.419	4.00314	0.59779	-6.69658	2.1336e-11	4.81345e-10	76	117	102	56	103	205	104	61	376	2349
ENSG00000170619	COMMD5	protein_coding	COMM domain containing 5 [Source:HGNC Symbol;Acc:HGNC:17902]	216.717	1.49415	0.223147	-6.69579	2.14511e-11	4.83286e-10	149	183	153	170	146	166	175	159	346	465
ENSG00000104783	KCNN4	protein_coding	potassium calcium-activated channel subfamily N member 4 [Source:HGNC Symbol;Acc:HGNC:6293]	161.437	5.28752	0.790073	-6.69244	2.19479e-11	4.93813e-10	10	21	14	8	7	50	28	18	103	1139
ENSG00000178662	CSRNP3	protein_coding	cysteine and serine rich nuclear protein 3 [Source:HGNC Symbol;Acc:HGNC:30729]	382.284	-2.20602	0.32977	6.68957	2.23826e-11	5.02915e-10	417	558	462	446	445	460	565	374	149	41
ENSG00000188266	HYKK	protein_coding	hydroxylysine kinase [Source:HGNC Symbol;Acc:HGNC:34403]	221.146	-3.22805	0.482702	6.68745	2.27085e-11	5.09551e-10	218	255	218	439	407	152	206	295	41	14
ENSG00000109066	TMEM104	protein_coding	transmembrane protein 104 [Source:HGNC Symbol;Acc:HGNC:25984]	313.631	1.3596	0.20334	-6.68634	2.28815e-11	5.12743e-10	221	298	286	246	263	258	197	193	564	562
ENSG00000062822	POLD1	protein_coding	DNA polymerase delta 1, catalytic subunit [Source:HGNC Symbol;Acc:HGNC:9175]	372.944	3.43967	0.514479	-6.68573	2.29775e-11	5.14202e-10	97	167	138	86	114	194	150	94	391	1956
ENSG00000167701	GPT	protein_coding	glutamic--pyruvic transaminase [Source:HGNC Symbol;Acc:HGNC:4552]	263.57	-5.33531	0.798454	6.68205	2.35627e-11	5.26592e-10	318	247	154	910	325	67	197	409	8	7
ENSG00000184574	LPAR5	protein_coding	lysophosphatidic acid receptor 5 [Source:HGNC Symbol;Acc:HGNC:13307]	63.5297	2.68455	0.401939	-6.67899	2.40591e-11	5.3626e-10	27	41	19	16	35	49	31	33	136	216
ENSG00000234771	SLC25A25-AS1	antisense	SLC25A25 antisense RNA 1 [Source:HGNC Symbol;Acc:HGNC:27844]	475.447	-1.91395	0.286564	6.67899	2.40597e-11	5.3626e-10	496	545	557	699	488	453	576	717	125	145
ENSG00000165995	CACNB2	protein_coding	calcium voltage-gated channel auxiliary subunit beta 2 [Source:HGNC Symbol;Acc:HGNC:1402]	154.059	-3.43621	0.514503	6.67871	2.4106e-11	5.36575e-10	208	141	171	290	83	139	232	254	16	16
ENSG00000196878	LAMB3	protein_coding	laminin subunit beta 3 [Source:HGNC Symbol;Acc:HGNC:6490]	2710.12	6.28686	0.941784	-6.67548	2.46418e-11	5.47771e-10	101	215	252	171	166	230	183	55	141	21419
ENSG00000029153	ARNTL2	protein_coding	aryl hydrocarbon receptor nuclear translocator like 2 [Source:HGNC Symbol;Acc:HGNC:18984]	240.771	4.02745	0.60336	-6.67503	2.47177e-11	5.47998e-10	38	113	51	22	44	126	87	19	1290	558
ENSG00000241935	HOGA1	protein_coding	4-hydroxy-2-oxoglutarate aldolase 1 [Source:HGNC Symbol;Acc:HGNC:25155]	744.297	-3.60085	0.539448	6.67506	2.47134e-11	5.47998e-10	683	1093	550	1945	1299	654	519	718	110	35
ENSG00000273381		lincRNA		116.331	-3.56717	0.53459	6.67272	2.5111e-11	5.55976e-10	134	119	183	187	100	90	96	238	10	12
ENSG00000186810	CXCR3	protein_coding	C-X-C motif chemokine receptor 3 [Source:HGNC Symbol;Acc:HGNC:4540]	29.1163	2.95547	0.44297	-6.67193	2.52453e-11	5.5821e-10	10	21	6	7	17	22	13	7	95	83
ENSG00000116514	RNF19B	protein_coding	ring finger protein 19B [Source:HGNC Symbol;Acc:HGNC:26886]	659.926	1.6664	0.249803	-6.67084	2.54338e-11	5.61632e-10	461	489	403	591	497	488	419	412	1108	1531
ENSG00000117010	ZNF684	protein_coding	zinc finger protein 684 [Source:HGNC Symbol;Acc:HGNC:28418]	113.954	-2.62512	0.393678	6.66817	2.59009e-11	5.7119e-10	145	135	129	86	177	115	175	155	30	12
ENSG00000117791	MARC2	protein_coding	mitochondrial amidoxime reducing component 2 [Source:HGNC Symbol;Acc:HGNC:26064]	1046.73	-4.07761	0.611534	6.66785	2.5958e-11	5.71693e-10	1057	762	722	3035	2232	584	794	1231	86	57
ENSG00000120915	EPHX2	protein_coding	epoxide hydrolase 2 [Source:HGNC Symbol;Acc:HGNC:3402]	1393.6	-4.39414	0.659058	6.6673	2.60551e-11	5.73075e-10	1429	1130	852	4003	2891	725	825	2024	50	96
ENSG00000103522	IL21R	protein_coding	interleukin 21 receptor [Source:HGNC Symbol;Acc:HGNC:6006]	132.266	3.4643	0.520034	-6.66169	2.7069e-11	5.94591e-10	43	73	30	16	42	101	35	27	403	481
ENSG00000198517	MAFK	protein_coding	MAF bZIP transcription factor K [Source:HGNC Symbol;Acc:HGNC:6782]	1251.11	2.205	0.331032	-6.66098	2.72013e-11	5.9671e-10	878	732	770	467	631	740	915	788	2264	3740
ENSG00000104881	PPP1R13L	protein_coding	protein phosphatase 1 regulatory subunit 13 like [Source:HGNC Symbol;Acc:HGNC:18838]	1008.81	3.63656	0.546027	-6.66004	2.73754e-11	5.99741e-10	288	405	376	229	241	406	397	194	903	5636
ENSG00000213442	RPL18AP3	processed_pseudogene	ribosomal protein L18a pseudogene 3 [Source:HGNC Symbol;Acc:HGNC:31387]	291.176	2.84692	0.427599	-6.65792	2.77736e-11	6.07666e-10	93	200	113	120	115	196	109	130	418	1221
ENSG00000105270	CLIP3	protein_coding	CAP-Gly domain containing linker protein 3 [Source:HGNC Symbol;Acc:HGNC:24314]	272.978	1.47077	0.220958	-6.65634	2.80728e-11	6.13407e-10	198	266	214	186	173	221	178	216	473	546
ENSG00000163815	CLEC3B	protein_coding	C-type lectin domain family 3 member B [Source:HGNC Symbol;Acc:HGNC:11891]	55.6542	-3.05352	0.458771	6.65586	2.81639e-11	6.14592e-10	52	67	58	89	82	58	78	68	7	8
ENSG00000138193	PLCE1	protein_coding	phospholipase C epsilon 1 [Source:HGNC Symbol;Acc:HGNC:17175]	633.652	-2.47659	0.372235	6.65329	2.86616e-11	6.24635e-10	772	558	758	731	1006	638	824	868	201	62
ENSG00000183454	GRIN2A	protein_coding	glutamate ionotropic receptor NMDA type subunit 2A [Source:HGNC Symbol;Acc:HGNC:4585]	178.633	-3.3031	0.496526	6.65242	2.88317e-11	6.27522e-10	247	340	193	98	177	234	152	339	16	24
ENSG00000273802	HIST1H2BG	protein_coding	histone cluster 1 H2B family member g [Source:HGNC Symbol;Acc:HGNC:4746]	567.789	3.99751	0.601431	-6.64666	2.99816e-11	6.517e-10	131	323	100	124	63	193	200	58	919	3040
ENSG00000099331	MYO9B	protein_coding	myosin IXB [Source:HGNC Symbol;Acc:HGNC:7609]	2019.5	2.19195	0.329816	-6.64597	3.01237e-11	6.53934e-10	915	1364	1228	730	1068	1881	1407	1131	3988	5726
ENSG00000130816	DNMT1	protein_coding	DNA methyltransferase 1 [Source:HGNC Symbol;Acc:HGNC:2976]	1200.98	2.64007	0.397378	-6.64374	3.05832e-11	6.63047e-10	562	681	552	442	561	863	681	490	1647	4761
ENSG00000173376	NDNF	protein_coding	neuron derived neurotrophic factor [Source:HGNC Symbol;Acc:HGNC:26256]	595.661	-4.12546	0.621336	6.63966	3.1441e-11	6.8076e-10	319	289	935	1129	1184	337	780	967	61	20
ENSG00000185262	UBALD2	protein_coding	UBA like domain containing 2 [Source:HGNC Symbol;Acc:HGNC:28438]	494.746	2.51577	0.378919	-6.63934	3.15101e-11	6.8137e-10	199	324	197	293	282	312	200	283	737	1828
ENSG00000138792	ENPEP	protein_coding	glutamyl aminopeptidase [Source:HGNC Symbol;Acc:HGNC:3355]	2934.42	-4.84985	0.73109	6.63372	3.27334e-11	7.06905e-10	2421	3168	1076	5237	11183	1799	1638	3196	186	58
ENSG00000129810	SGO1	protein_coding	shugoshin 1 [Source:HGNC Symbol;Acc:HGNC:25088]	18.8906	2.9434	0.443856	-6.63143	3.32448e-11	7.17022e-10	5	10	7	4	8	16	12	5	66	50
ENSG00000204103	MAFB	protein_coding	MAF bZIP transcription factor B [Source:HGNC Symbol;Acc:HGNC:6408]	905.718	2.37866	0.358797	-6.62955	3.36711e-11	7.25278e-10	395	620	392	389	553	572	425	686	1528	3024
ENSG00000110693	SOX6	protein_coding	SRY-box 6 [Source:HGNC Symbol;Acc:HGNC:16421]	1371.69	-3.64445	0.549815	6.62851	3.39088e-11	7.29454e-10	1693	1717	1582	1688	2236	1624	1673	1532	250	19
ENSG00000101017	CD40	protein_coding	CD40 molecule [Source:HGNC Symbol;Acc:HGNC:11919]	229.562	2.11868	0.319657	-6.62797	3.40337e-11	7.30257e-10	91	153	118	94	138	222	194	127	613	496
ENSG00000280384		sense_intronic		92.1052	-3.01567	0.454983	6.62811	3.4002e-11	7.30257e-10	88	94	105	125	150	71	120	154	18	8
ENSG00000125454	SLC25A19	protein_coding	solute carrier family 25 member 19 [Source:HGNC Symbol;Acc:HGNC:14409]	156.451	2.01074	0.303408	-6.6272	3.42111e-11	7.3312e-10	127	102	88	54	98	128	102	97	390	336
ENSG00000091972	CD200	protein_coding	CD200 molecule [Source:HGNC Symbol;Acc:HGNC:7203]	178.065	2.15132	0.324653	-6.62651	3.43727e-11	7.35638e-10	96	130	83	96	93	128	124	116	670	233
ENSG00000166266	CUL5	protein_coding	cullin 5 [Source:HGNC Symbol;Acc:HGNC:2556]	945.522	-1.3978	0.210988	6.62505	3.47131e-11	7.41969e-10	1178	1155	1026	936	1344	1207	1087	909	479	291
ENSG00000132563	REEP2	protein_coding	receptor accessory protein 2 [Source:HGNC Symbol;Acc:HGNC:17975]	31.0991	2.51129	0.379243	-6.62183	3.54775e-11	7.57337e-10	17	12	17	10	15	18	16	25	75	91
ENSG00000184009	ACTG1	protein_coding	actin gamma 1 [Source:HGNC Symbol;Acc:HGNC:144]	22281.5	2.07821	0.314065	-6.61711	3.66281e-11	7.80901e-10	14735	19334	14334	9169	13580	15126	14541	10782	37297	65006
ENSG00000189120	SP6	protein_coding	Sp6 transcription factor [Source:HGNC Symbol;Acc:HGNC:14530]	240.679	5.97782	0.904676	-6.60769	3.90359e-11	8.3117e-10	21	17	15	11	27	26	25	6	25	1870
ENSG00000100297	MCM5	protein_coding	minichromosome maintenance complex component 5 [Source:HGNC Symbol;Acc:HGNC:6948]	647.554	3.12501	0.473287	-6.60278	4.03519e-11	8.58096e-10	194	322	284	240	198	336	297	227	688	3145
ENSG00000248508	SRP14-AS1	lincRNA	SRP14 antisense RNA1 (head to head) [Source:HGNC Symbol;Acc:HGNC:48619]	87.8856	-2.67476	0.405145	6.60197	4.05735e-11	8.6171e-10	91	118	102	163	83	85	99	121	20	11
ENSG00000187325	TAF9B	protein_coding	TATA-box binding protein associated factor 9b [Source:HGNC Symbol;Acc:HGNC:17306]	214.705	-1.74836	0.264875	6.60069	4.09245e-11	8.68058e-10	232	296	235	287	272	294	254	185	98	43
ENSG00000138623	SEMA7A	protein_coding	semaphorin 7A (John Milton Hagen blood group) [Source:HGNC Symbol;Acc:HGNC:10741]	139.922	3.05602	0.463009	-6.60034	4.10207e-11	8.68528e-10	59	58	62	30	41	62	107	47	253	582
ENSG00000196639	HRH1	protein_coding	histamine receptor H1 [Source:HGNC Symbol;Acc:HGNC:5182]	199.235	2.97535	0.450794	-6.60023	4.10509e-11	8.68528e-10	81	117	92	39	91	133	89	54	1003	281
ENSG00000145824	CXCL14	protein_coding	C-X-C motif chemokine ligand 14 [Source:HGNC Symbol;Acc:HGNC:10640]	2918.54	-4.4672	0.676966	6.59885	4.14356e-11	8.75556e-10	3380	3246	1086	6460	9311	2484	1649	1875	209	101
ENSG00000196914	ARHGEF12	protein_coding	Rho guanine nucleotide exchange factor 12 [Source:HGNC Symbol;Acc:HGNC:14193]	7535.8	-1.30926	0.198483	6.59632	4.21501e-11	8.89527e-10	8657	8948	7350	9576	10990	9033	7689	7739	3662	2766
ENSG00000138316	ADAMTS14	protein_coding	ADAM metallopeptidase with thrombospondin type 1 motif 14 [Source:HGNC Symbol;Acc:HGNC:14899]	147.776	5.65805	0.857869	-6.59547	4.23915e-11	8.93491e-10	9	9	35	6	9	18	12	13	40	1111
ENSG00000142207	URB1	protein_coding	URB1 ribosome biogenesis 1 homolog (S. cerevisiae) [Source:HGNC Symbol;Acc:HGNC:17344]	1032.92	1.27797	0.193871	-6.59186	4.34352e-11	9.14332e-10	709	977	859	789	981	757	809	719	2331	1345
ENSG00000176890	TYMS	protein_coding	thymidylate synthetase [Source:HGNC Symbol;Acc:HGNC:12441]	183.253	2.76783	0.420106	-6.58841	4.44558e-11	9.34456e-10	55	106	51	124	113	136	46	69	663	421
ENSG00000278588	HIST1H2BI	protein_coding	histone cluster 1 H2B family member i [Source:HGNC Symbol;Acc:HGNC:4756]	266.164	4.70174	0.713655	-6.58825	4.45032e-11	9.34456e-10	23	136	23	18	33	75	50	20	418	1585
ENSG00000013810	TACC3	protein_coding	transforming acidic coiled-coil containing protein 3 [Source:HGNC Symbol;Acc:HGNC:11524]	295	3.22654	0.489757	-6.58804	4.45668e-11	9.34613e-10	59	157	83	80	99	247	128	70	627	1213
ENSG00000280190		TEC		84.5818	-2.52141	0.383196	6.57996	4.7057e-11	9.85596e-10	107	82	88	113	85	114	149	89	21	12
ENSG00000185298	CCDC137	protein_coding	coiled-coil domain containing 137 [Source:HGNC Symbol;Acc:HGNC:33451]	142.11	1.50402	0.228622	-6.57863	4.74808e-11	9.93225e-10	104	147	99	107	112	102	97	86	249	289
ENSG00000185010	F8	protein_coding	coagulation factor VIII [Source:HGNC Symbol;Acc:HGNC:3546]	548.111	-3.00995	0.457563	6.57821	4.76143e-11	9.9477e-10	638	869	583	544	771	687	729	640	144	19
ENSG00000068079	IFI35	protein_coding	interferon induced protein 35 [Source:HGNC Symbol;Acc:HGNC:5399]	301.737	2.38747	0.363017	-6.57673	4.809e-11	1.00345e-09	136	238	83	162	249	210	132	140	739	823
ENSG00000180739	S1PR5	protein_coding	sphingosine-1-phosphate receptor 5 [Source:HGNC Symbol;Acc:HGNC:14299]	44.8466	4.7467	0.722169	-6.57285	4.93626e-11	1.02872e-09	11	16	4	10	2	7	7	3	49	286
ENSG00000183763	TRAIP	protein_coding	TRAF interacting protein [Source:HGNC Symbol;Acc:HGNC:30764]	43.1107	3.01543	0.458877	-6.57133	4.98685e-11	1.03796e-09	14	20	27	10	18	27	19	12	76	179
ENSG00000134533	RERG	protein_coding	RAS like estrogen regulated growth inhibitor [Source:HGNC Symbol;Acc:HGNC:15980]	413.65	-2.18286	0.332214	6.57063	5.01023e-11	1.04153e-09	354	642	604	560	644	491	375	371	146	60
ENSG00000113578	FGF1	protein_coding	fibroblast growth factor 1 [Source:HGNC Symbol;Acc:HGNC:3665]	829.351	-3.13589	0.477453	6.56794	5.10149e-11	1.05918e-09	1046	694	1038	1295	1181	536	964	1373	55	147
ENSG00000131828	PDHA1	protein_coding	pyruvate dehydrogenase E1 alpha 1 subunit [Source:HGNC Symbol;Acc:HGNC:8806]	1368.15	-1.53535	0.233803	6.56685	5.139e-11	1.06564e-09	1436	1797	1698	1830	1869	1315	1346	1581	651	373
ENSG00000170100	ZNF778	protein_coding	zinc finger protein 778 [Source:HGNC Symbol;Acc:HGNC:26479]	318.374	-1.18252	0.180085	6.56645	5.15284e-11	1.06718e-09	323	399	414	346	382	337	374	359	148	143
ENSG00000112964	GHR	protein_coding	growth hormone receptor [Source:HGNC Symbol;Acc:HGNC:4263]	349.275	-3.58228	0.545727	6.56424	5.22991e-11	1.0818e-09	374	335	302	640	699	341	377	412	10	52
ENSG00000171368	TPPP	protein_coding	tubulin polymerization promoting protein [Source:HGNC Symbol;Acc:HGNC:24164]	261.57	-2.95191	0.449859	6.56185	5.31426e-11	1.09789e-09	346	273	275	447	433	155	225	404	36	39
ENSG00000127526	SLC35E1	protein_coding	solute carrier family 35 member E1 [Source:HGNC Symbol;Acc:HGNC:20803]	891.469	0.850679	0.129681	-6.55978	5.38885e-11	1.11192e-09	753	909	796	738	790	776	776	754	1503	1081
ENSG00000170542	SERPINB9	protein_coding	serpin family B member 9 [Source:HGNC Symbol;Acc:HGNC:8955]	689.547	2.34282	0.357186	-6.5591	5.4135e-11	1.11562e-09	378	450	276	221	438	579	364	417	2573	1111
ENSG00000111058	ACSS3	protein_coding	acyl-CoA synthetase short chain family member 3 [Source:HGNC Symbol;Acc:HGNC:24723]	859.994	-2.61643	0.398915	6.55888	5.4212e-11	1.11583e-09	943	877	755	1607	1593	902	811	928	228	94
ENSG00000188766	SPRED3	protein_coding	sprouty related EVH1 domain containing 3 [Source:HGNC Symbol;Acc:HGNC:31041]	61.6508	2.47193	0.376943	-6.55783	5.45962e-11	1.12235e-09	27	46	34	22	21	41	54	22	146	180
ENSG00000073008	PVR	protein_coding	poliovirus receptor [Source:HGNC Symbol;Acc:HGNC:9705]	829.178	1.75821	0.26813	-6.55729	5.47944e-11	1.12504e-09	515	856	504	486	500	599	680	493	1413	2016
ENSG00000184661	CDCA2	protein_coding	cell division cycle associated 2 [Source:HGNC Symbol;Acc:HGNC:14623]	50.5109	3.80785	0.580888	-6.55521	5.55625e-11	1.13941e-09	11	20	9	6	13	32	18	8	314	71
ENSG00000143353	LYPLAL1	protein_coding	lysophospholipase like 1 [Source:HGNC Symbol;Acc:HGNC:20440]	530.244	-2.03323	0.310368	6.55102	5.71469e-11	1.17046e-09	545	667	577	965	721	513	583	536	192	97
ENSG00000154265	ABCA5	protein_coding	ATP binding cassette subfamily A member 5 [Source:HGNC Symbol;Acc:HGNC:35]	1318.31	-1.82573	0.278795	6.54866	5.80552e-11	1.1876e-09	1547	1179	2085	1261	1418	1544	1657	1819	436	368
ENSG00000067225	PKM	protein_coding	pyruvate kinase M1/2 [Source:HGNC Symbol;Acc:HGNC:9021]	11674.5	2.41528	0.368879	-6.54764	5.84533e-11	1.19428e-09	5375	9352	7718	5379	4053	8600	6431	4832	19986	39345
ENSG00000168393	DTYMK	protein_coding	deoxythymidylate kinase [Source:HGNC Symbol;Acc:HGNC:3061]	206.44	2.26218	0.345745	-6.5429	6.03387e-11	1.23129e-09	82	141	135	119	114	139	111	123	306	690
ENSG00000142065	ZFP14	protein_coding	ZFP14 zinc finger protein [Source:HGNC Symbol;Acc:HGNC:29312]	284.984	-1.41819	0.216781	6.54208	6.06703e-11	1.23655e-09	279	326	354	336	351	344	370	309	152	78
ENSG00000159202	UBE2Z	protein_coding	ubiquitin conjugating enzyme E2 Z [Source:HGNC Symbol;Acc:HGNC:25847]	1770.48	1.41617	0.216543	-6.5399	6.15617e-11	1.25318e-09	1282	1654	1277	1247	1357	1667	1226	1200	4479	2246
ENSG00000213024	NUP62	protein_coding	nucleoporin 62 [Source:HGNC Symbol;Acc:HGNC:8066]	646.127	1.98303	0.303406	-6.53588	6.32383e-11	1.28574e-09	357	508	368	381	410	531	388	397	958	1898
ENSG00000105792	CFAP69	protein_coding	cilia and flagella associated protein 69 [Source:HGNC Symbol;Acc:HGNC:26107]	322.119	-1.78388	0.273014	6.53401	6.40338e-11	1.30033e-09	448	388	331	344	377	401	359	411	143	64
ENSG00000112742	TTK	protein_coding	TTK protein kinase [Source:HGNC Symbol;Acc:HGNC:12401]	30.529	3.67683	0.563761	-6.52196	6.93951e-11	1.40749e-09	4	16	8	2	6	18	16	6	96	116
ENSG00000137135	ARHGEF39	protein_coding	Rho guanine nucleotide exchange factor 39 [Source:HGNC Symbol;Acc:HGNC:25909]	48.2463	3.83735	0.588594	-6.51953	7.05303e-11	1.42877e-09	6	15	11	17	22	20	10	8	60	266
ENSG00000102854	MSLN	protein_coding	mesothelin [Source:HGNC Symbol;Acc:HGNC:7371]	171.53	4.32792	0.664229	-6.51571	7.23474e-11	1.46381e-09	23	16	96	65	20	15	21	32	840	506
ENSG00000011426	ANLN	protein_coding	anillin actin binding protein [Source:HGNC Symbol;Acc:HGNC:14082]	371.862	5.49726	0.844022	-6.51316	7.35841e-11	1.48702e-09	9	49	25	14	13	146	41	23	589	2371
ENSG00000165304	MELK	protein_coding	maternal embryonic leucine zipper kinase [Source:HGNC Symbol;Acc:HGNC:16870]	78.1942	5.06999	0.77846	-6.51285	7.37357e-11	1.48828e-09	4	17	4	1	8	35	15	4	327	316
ENSG00000233276	GPX1	polymorphic_pseudogene	glutathione peroxidase 1 [Source:HGNC Symbol;Acc:HGNC:4553]	1746.3	2.68533	0.412369	-6.51196	7.41753e-11	1.49534e-09	690	1256	665	951	1252	916	544	639	2861	6649
ENSG00000163462	TRIM46	protein_coding	tripartite motif containing 46 [Source:HGNC Symbol;Acc:HGNC:19019]	48.311	3.84233	0.590225	-6.50993	7.51858e-11	1.51389e-09	5	25	28	8	7	17	12	8	284	83
ENSG00000124466	LYPD3	protein_coding	LY6/PLAUR domain containing 3 [Source:HGNC Symbol;Acc:HGNC:24880]	759.074	8.02455	1.23377	-6.50407	7.81732e-11	1.57025e-09	12	9	17	11	19	27	13	10	13	6234
ENSG00000157227	MMP14	protein_coding	matrix metallopeptidase 14 [Source:HGNC Symbol;Acc:HGNC:7160]	4900.68	4.29089	0.659707	-6.50424	7.80851e-11	1.57025e-09	846	1562	795	689	1194	1598	1019	913	2275	32125
ENSG00000186684	CYP27C1	protein_coding	cytochrome P450 family 27 subfamily C member 1 [Source:HGNC Symbol;Acc:HGNC:33480]	29.725	3.22945	0.496669	-6.50221	7.91475e-11	1.5879e-09	6	11	11	15	8	24	10	7	149	52
ENSG00000141522	ARHGDIA	protein_coding	Rho GDP dissociation inhibitor alpha [Source:HGNC Symbol;Acc:HGNC:678]	2623.32	1.89862	0.292302	-6.4954	8.28108e-11	1.6594e-09	1719	2213	1460	1831	2049	1773	1362	1519	4150	7170
ENSG00000159871	LYPD5	protein_coding	LY6/PLAUR domain containing 5 [Source:HGNC Symbol;Acc:HGNC:26397]	133.362	5.57246	0.858139	-6.49365	8.37795e-11	1.6768e-09	31	10	12	8	8	15	10	10	31	1002
ENSG00000204381	LAYN	protein_coding	layilin [Source:HGNC Symbol;Acc:HGNC:29471]	91.6337	2.21612	0.341342	-6.49236	8.45022e-11	1.68923e-09	57	67	47	50	45	59	70	40	151	288
ENSG00000077348	EXOSC5	protein_coding	exosome component 5 [Source:HGNC Symbol;Acc:HGNC:24662]	98.3017	2.94757	0.454049	-6.49174	8.48515e-11	1.69418e-09	35	44	37	60	48	46	32	41	128	436
ENSG00000097096	SYDE2	protein_coding	synapse defective Rho GTPase homolog 2 [Source:HGNC Symbol;Acc:HGNC:25841]	370.002	-2.45374	0.378203	6.48791	8.70367e-11	1.73362e-09	411	362	427	587	590	323	478	421	47	97
ENSG00000116337	AMPD2	protein_coding	adenosine monophosphate deaminase 2 [Source:HGNC Symbol;Acc:HGNC:469]	812.009	1.67029	0.257451	-6.48779	8.71058e-11	1.73362e-09	516	723	449	582	434	865	591	498	1782	1545
ENSG00000186193	SAPCD2	protein_coding	suppressor APC domain containing 2 [Source:HGNC Symbol;Acc:HGNC:28055]	108.52	4.16292	0.64166	-6.48773	8.71384e-11	1.73362e-09	17	24	20	25	19	34	35	29	66	687
ENSG00000187605	TET3	protein_coding	tet methylcytosine dioxygenase 3 [Source:HGNC Symbol;Acc:HGNC:28313]	925.185	1.79408	0.276598	-6.48625	8.79986e-11	1.74865e-09	567	690	674	553	639	787	617	559	1368	2468
ENSG00000164109	MAD2L1	protein_coding	mitotic arrest deficient 2 like 1 [Source:HGNC Symbol;Acc:HGNC:6763]	51.6766	2.63329	0.406112	-6.48413	8.92449e-11	1.7713e-09	11	41	21	25	30	42	22	19	201	98
ENSG00000158825	CDA	protein_coding	cytidine deaminase [Source:HGNC Symbol;Acc:HGNC:1712]	78.302	2.60025	0.401205	-6.48111	9.105e-11	1.80498e-09	41	43	43	37	40	27	33	52	127	290
ENSG00000158941	CCAR2	protein_coding	cell cycle and apoptosis regulator 2 [Source:HGNC Symbol;Acc:HGNC:23360]	1177.05	1.08181	0.166925	-6.48082	9.12238e-11	1.80628e-09	897	1159	954	1040	974	1030	916	918	1741	1976
ENSG00000184226	PCDH9	protein_coding	protocadherin 9 [Source:HGNC Symbol;Acc:HGNC:8661]	1144.02	-3.8216	0.589904	6.47834	9.27346e-11	1.83401e-09	1346	1360	1662	1068	914	1597	2056	1489	186	13
ENSG00000185090	MANEAL	protein_coding	mannosidase endo-alpha like [Source:HGNC Symbol;Acc:HGNC:26452]	93.2124	2.1183	0.327038	-6.47722	9.3427e-11	1.84333e-09	47	70	94	62	44	60	48	35	253	198
ENSG00000187741	FANCA	protein_coding	Fanconi anemia complementation group A [Source:HGNC Symbol;Acc:HGNC:3582]	267.174	3.75081	0.579062	-6.47738	9.33276e-11	1.84333e-09	22	79	82	36	74	129	158	57	611	1220
ENSG00000178947	SMIM10L2A	protein_coding	small integral membrane protein 10 like 2A [Source:HGNC Symbol;Acc:HGNC:34499]	196.402	-3.85836	0.595891	6.47493	9.48552e-11	1.8693e-09	228	198	145	344	544	175	99	230	18	13
ENSG00000104267	CA2	protein_coding	carbonic anhydrase 2 [Source:HGNC Symbol;Acc:HGNC:1373]	1518.81	-3.3683	0.520306	6.47368	9.56415e-11	1.88035e-09	1948	1303	1857	2696	2984	1030	1016	2137	275	74
ENSG00000179409	GEMIN4	protein_coding	gem nuclear organelle associated protein 4 [Source:HGNC Symbol;Acc:HGNC:15717]	326.968	1.6623	0.256773	-6.47381	9.55637e-11	1.88035e-09	168	290	244	230	223	270	246	208	514	786
ENSG00000125753	VASP	protein_coding	vasodilator stimulated phosphoprotein [Source:HGNC Symbol;Acc:HGNC:12652]	1595.83	3.17144	0.48999	-6.47246	9.64206e-11	1.89343e-09	610	977	641	389	519	794	624	517	1743	7803
ENSG00000067057	PFKP	protein_coding	phosphofructokinase, platelet [Source:HGNC Symbol;Acc:HGNC:8878]	1945.59	2.13401	0.330032	-6.46609	1.00574e-10	1.97035e-09	1154	1589	1639	609	1027	1418	1256	876	5687	3841
ENSG00000140876	NUDT7	protein_coding	nudix hydrolase 7 [Source:HGNC Symbol;Acc:HGNC:8054]	91.2666	-2.56342	0.396436	6.46618	1.00514e-10	1.97035e-09	91	145	126	148	123	77	110	80	25	10
ENSG00000103044	HAS3	protein_coding	hyaluronan synthase 3 [Source:HGNC Symbol;Acc:HGNC:4820]	289.098	4.54768	0.703781	-6.46179	1.03473e-10	2.02477e-09	41	39	41	55	57	92	69	40	115	1968
ENSG00000168461	RAB31	protein_coding	RAB31, member RAS oncogene family [Source:HGNC Symbol;Acc:HGNC:9771]	896.281	2.12346	0.328723	-6.45972	1.04895e-10	2.05019e-09	528	723	505	277	659	740	487	502	2872	1549
ENSG00000100354	TNRC6B	protein_coding	trinucleotide repeat containing 6B [Source:HGNC Symbol;Acc:HGNC:29190]	3531.68	-0.884307	0.136903	6.45937	1.05138e-10	2.05254e-09	3467	4405	3847	4027	3935	4093	4106	3971	2377	1569
ENSG00000197647	ZNF433	protein_coding	zinc finger protein 433 [Source:HGNC Symbol;Acc:HGNC:20811]	154.43	-2.46274	0.381304	6.45873	1.05588e-10	2.0589e-09	152	163	229	205	141	203	272	149	48	16
ENSG00000104549	SQLE	protein_coding	squalene epoxidase [Source:HGNC Symbol;Acc:HGNC:11279]	451.382	1.70442	0.264043	-6.45509	1.08153e-10	2.10401e-09	310	340	416	259	278	334	367	246	781	1053
ENSG00000183287	CCBE1	protein_coding	collagen and calcium binding EGF domains 1 [Source:HGNC Symbol;Acc:HGNC:29426]	157.52	-1.85208	0.28691	6.45526	1.0803e-10	2.10401e-09	184	212	181	193	163	154	170	242	48	46
ENSG00000171302	CANT1	protein_coding	calcium activated nucleotidase 1 [Source:HGNC Symbol;Acc:HGNC:19721]	734.517	1.92216	0.297879	-6.45282	1.0979e-10	2.13336e-09	438	587	479	442	497	491	454	478	1040	2133
ENSG00000109674	NEIL3	protein_coding	nei like DNA glycosylase 3 [Source:HGNC Symbol;Acc:HGNC:24573]	26.0948	4.05958	0.629159	-6.45238	1.10106e-10	2.13701e-09	3	16	5	0	11	9	5	4	121	77
ENSG00000128335	APOL2	protein_coding	apolipoprotein L2 [Source:HGNC Symbol;Acc:HGNC:619]	1054.63	2.87232	0.445448	-6.44816	1.13214e-10	2.19477e-09	309	623	444	408	486	635	517	429	5731	999
ENSG00000121769	FABP3	protein_coding	fatty acid binding protein 3 [Source:HGNC Symbol;Acc:HGNC:3557]	458.756	-3.11104	0.482633	6.44599	1.14852e-10	2.22394e-09	533	706	243	727	987	389	369	600	50	67
ENSG00000160298	C21orf58	protein_coding	chromosome 21 open reading frame 58 [Source:HGNC Symbol;Acc:HGNC:1300]	60.8403	1.62482	0.25208	-6.44564	1.15112e-10	2.2264e-09	36	55	55	42	33	45	47	40	143	104
ENSG00000168995	SIGLEC7	protein_coding	sialic acid binding Ig like lectin 7 [Source:HGNC Symbol;Acc:HGNC:10876]	32.5815	3.15736	0.489933	-6.44448	1.16e-10	2.24097e-09	8	25	5	11	9	20	18	9	81	122
ENSG00000263327	TAPT1-AS1	antisense	TAPT1 antisense RNA 1 (head to head) [Source:HGNC Symbol;Acc:HGNC:26832]	246.187	-2.17686	0.337898	6.44237	1.17623e-10	2.2697e-09	257	324	331	353	190	208	387	329	62	57
ENSG00000203879	GDI1	protein_coding	GDP dissociation inhibitor 1 [Source:HGNC Symbol;Acc:HGNC:4226]	1187.89	1.02645	0.159348	-6.44155	1.18262e-10	2.27937e-09	916	1136	1086	1000	984	1009	1008	923	1726	1934
ENSG00000136492	BRIP1	protein_coding	BRCA1 interacting protein C-terminal helicase 1 [Source:HGNC Symbol;Acc:HGNC:20473]	60.6503	3.07496	0.477657	-6.43759	1.21384e-10	2.33685e-09	21	27	11	19	20	52	33	19	285	110
ENSG00000126215	XRCC3	protein_coding	X-ray repair cross complementing 3 [Source:HGNC Symbol;Acc:HGNC:12830]	103.771	3.56671	0.55413	-6.4366	1.22178e-10	2.34942e-09	30	29	51	23	15	56	40	25	143	531
ENSG00000161800	RACGAP1	protein_coding	Rac GTPase activating protein 1 [Source:HGNC Symbol;Acc:HGNC:9804]	187.533	1.90751	0.296363	-6.43641	1.22332e-10	2.34967e-09	93	122	123	98	167	180	87	124	493	354
ENSG00000103490	PYCARD	protein_coding	PYD and CARD domain containing [Source:HGNC Symbol;Acc:HGNC:16608]	101.861	3.44838	0.535856	-6.43528	1.23248e-10	2.36454e-09	13	59	31	13	40	75	24	31	332	351
ENSG00000112782	CLIC5	protein_coding	chloride intracellular channel 5 [Source:HGNC Symbol;Acc:HGNC:13517]	1817.2	-3.12721	0.486185	6.43214	1.2582e-10	2.41112e-09	2235	1127	2191	3003	2438	1055	2219	3450	186	270
ENSG00000184730	APOBR	protein_coding	apolipoprotein B receptor [Source:HGNC Symbol;Acc:HGNC:24087]	77.3657	3.02197	0.469843	-6.43187	1.26046e-10	2.41267e-09	35	37	26	15	36	69	25	21	349	147
ENSG00000115993	TRAK2	protein_coding	trafficking kinesin protein 2 [Source:HGNC Symbol;Acc:HGNC:13206]	1389.6	-0.821628	0.12776	6.43105	1.26728e-10	2.42296e-09	1439	1700	1633	1559	1655	1499	1513	1460	911	691
ENSG00000170037	CNTROB	protein_coding	centrobin, centriole duplication and spindle assembly protein [Source:HGNC Symbol;Acc:HGNC:29616]	457.589	1.17379	0.182552	-6.42991	1.27678e-10	2.43831e-09	336	401	358	350	336	410	429	375	716	792
ENSG00000111331	OAS3	protein_coding	2'-5'-oligoadenylate synthetase 3 [Source:HGNC Symbol;Acc:HGNC:8088]	1086.23	3.00927	0.468081	-6.42896	1.28482e-10	2.44815e-09	244	582	294	299	764	634	644	289	2273	4199
ENSG00000203485	INF2	protein_coding	inverted formin, FH2 and WH2 domain containing [Source:HGNC Symbol;Acc:HGNC:23791]	2475.24	2.85356	0.44386	-6.42895	1.28487e-10	2.44815e-09	943	1122	1166	1120	1097	1084	1290	1190	2613	11168
ENSG00000127586	CHTF18	protein_coding	chromosome transmission fidelity factor 18 [Source:HGNC Symbol;Acc:HGNC:18435]	189.765	2.992	0.465424	-6.42854	1.28834e-10	2.45197e-09	60	87	105	66	68	128	83	58	243	856
ENSG00000152642	GPD1L	protein_coding	glycerol-3-phosphate dehydrogenase 1 like [Source:HGNC Symbol;Acc:HGNC:28956]	819.29	-2.22028	0.345413	6.42789	1.29391e-10	2.45975e-09	865	1005	893	1120	1441	738	771	1093	284	115
ENSG00000102898	NUTF2	protein_coding	nuclear transport factor 2 [Source:HGNC Symbol;Acc:HGNC:13722]	658.368	2.11785	0.329865	-6.42033	1.35975e-10	2.58197e-09	350	537	350	430	457	414	345	362	946	2087
ENSG00000186185	KIF18B	protein_coding	kinesin family member 18B [Source:HGNC Symbol;Acc:HGNC:27102]	140.619	5.82212	0.907578	-6.41501	1.40809e-10	2.67073e-09	3	27	5	0	11	37	10	6	325	831
ENSG00000115216	NRBP1	protein_coding	nuclear receptor binding protein 1 [Source:HGNC Symbol;Acc:HGNC:7993]	1063.77	1.45193	0.226399	-6.41314	1.42551e-10	2.70069e-09	731	857	654	851	947	885	803	742	1667	2243
ENSG00000075218	GTSE1	protein_coding	G2 and S-phase expressed 1 [Source:HGNC Symbol;Acc:HGNC:13698]	113.008	4.71387	0.735072	-6.4128	1.42868e-10	2.70363e-09	11	34	7	7	12	51	21	14	136	708
ENSG00000165507	DEPP1	protein_coding	DEPP1, autophagy regulator [Source:HGNC Symbol;Acc:HGNC:23355]	2854.98	3.57592	0.55775	-6.41133	1.44255e-10	2.72564e-09	603	1206	882	323	1274	1394	504	1208	4750	13964
ENSG00000203814	HIST2H2BF	protein_coding	histone cluster 2 H2B family member f [Source:HGNC Symbol;Acc:HGNC:24700]	357.831	3.3444	0.521648	-6.41122	1.44358e-10	2.72564e-09	123	226	124	96	68	151	189	73	500	1735
ENSG00000223764		lincRNA		113.968	-3.28316	0.512168	6.41032	1.4521e-10	2.73863e-09	119	128	167	86	71	169	245	153	19	8
ENSG00000015475	BID	protein_coding	BH3 interacting domain death agonist [Source:HGNC Symbol;Acc:HGNC:1050]	123.432	1.88988	0.294869	-6.40921	1.46275e-10	2.75558e-09	67	105	72	83	83	128	60	63	253	289
ENSG00000120708	TGFBI	protein_coding	transforming growth factor beta induced [Source:HGNC Symbol;Acc:HGNC:11771]	2798.04	3.05001	0.475917	-6.40871	1.46756e-10	2.76153e-09	1058	1820	747	512	881	2325	1360	793	11759	6121
ENSG00000089177	KIF16B	protein_coding	kinesin family member 16B [Source:HGNC Symbol;Acc:HGNC:15869]	801.999	-1.95051	0.304387	6.408	1.47445e-10	2.77137e-09	1022	833	904	1117	1065	810	1006	906	338	129
ENSG00000263069		antisense		114.446	-2.84778	0.444626	6.40488	1.50487e-10	2.82537e-09	167	122	152	164	95	93	122	200	23	13
ENSG00000182870	GALNT9	protein_coding	polypeptide N-acetylgalactosaminyltransferase 9 [Source:HGNC Symbol;Acc:HGNC:4131]	74.9381	-3.29708	0.514847	6.404	1.51358e-10	2.83852e-09	126	108	80	110	88	83	114	39	7	10
ENSG00000148344	PTGES	protein_coding	prostaglandin E synthase [Source:HGNC Symbol;Acc:HGNC:9599]	767.359	5.57589	0.871148	-6.40063	1.5474e-10	2.89868e-09	41	105	66	51	61	156	82	57	83	5846
ENSG00000113368	LMNB1	protein_coding	lamin B1 [Source:HGNC Symbol;Acc:HGNC:6637]	220.44	3.23852	0.506013	-6.40006	1.55315e-10	2.90619e-09	41	147	61	41	77	190	72	60	839	606
ENSG00000105355	PLIN3	protein_coding	perilipin 3 [Source:HGNC Symbol;Acc:HGNC:16893]	886.775	3.18801	0.498154	-6.39965	1.55729e-10	2.90988e-09	269	515	298	248	296	604	346	236	1080	4263
ENSG00000157470	FAM81A	protein_coding	family with sequence similarity 81 member A [Source:HGNC Symbol;Acc:HGNC:28379]	116.121	-3.43646	0.536986	6.39952	1.55862e-10	2.90988e-09	170	91	246	133	77	103	199	130	11	13
ENSG00000105640	RPL18A	protein_coding	ribosomal protein L18a [Source:HGNC Symbol;Acc:HGNC:10311]	1863.88	2.68299	0.419287	-6.39893	1.56467e-10	2.91792e-09	753	1286	720	1046	978	1153	666	774	2436	7597
ENSG00000115902	SLC1A4	protein_coding	solute carrier family 1 member 4 [Source:HGNC Symbol;Acc:HGNC:10942]	278.274	3.09251	0.483421	-6.39714	1.58316e-10	2.9466e-09	72	147	108	97	144	118	114	115	290	1345
ENSG00000164932	CTHRC1	protein_coding	collagen triple helix repeat containing 1 [Source:HGNC Symbol;Acc:HGNC:18831]	272.924	5.75371	0.899425	-6.3971	1.58359e-10	2.9466e-09	10	48	19	7	11	61	38	6	140	2008
ENSG00000106258	CYP3A5	protein_coding	cytochrome P450 family 3 subfamily A member 5 [Source:HGNC Symbol;Acc:HGNC:2638]	585.875	-4.55274	0.71235	6.39116	1.64627e-10	3.05756e-09	264	336	794	587	2012	372	356	1154	36	22
ENSG00000269887		sense_intronic		60.3448	-2.81912	0.4411	6.39111	1.64689e-10	3.05756e-09	69	56	63	99	67	69	90	79	9	10
ENSG00000105486	LIG1	protein_coding	DNA ligase 1 [Source:HGNC Symbol;Acc:HGNC:6598]	384.16	2.40532	0.3765	-6.38864	1.67369e-10	3.10245e-09	171	248	228	190	193	272	212	186	500	1419
ENSG00000154678	PDE1C	protein_coding	phosphodiesterase 1C [Source:HGNC Symbol;Acc:HGNC:8776]	274.642	-2.48489	0.388961	6.38854	1.67479e-10	3.10245e-09	359	277	392	276	317	358	332	364	93	21
ENSG00000273792		sense_intronic		70.149	-3.48819	0.546031	6.38826	1.67786e-10	3.1047e-09	87	55	91	136	86	61	71	105	6	8
ENSG00000060491	OGFR	protein_coding	opioid growth factor receptor [Source:HGNC Symbol;Acc:HGNC:15768]	731.08	1.91375	0.29959	-6.38792	1.68163e-10	3.10821e-09	423	589	456	464	459	606	477	399	1055	2098
ENSG00000111665	CDCA3	protein_coding	cell division cycle associated 3 [Source:HGNC Symbol;Acc:HGNC:14624]	69.879	4.03329	0.631488	-6.38697	1.69206e-10	3.12403e-09	4	22	14	18	19	33	23	10	86	399
ENSG00000235257	ITGA9-AS1	processed_transcript	ITGA9 antisense RNA 1 [Source:HGNC Symbol;Acc:HGNC:49668]	125.853	-2.30616	0.361138	6.38583	1.70474e-10	3.14396e-09	132	134	156	203	123	120	194	157	22	33
ENSG00000171812	COL8A2	protein_coding	collagen type VIII alpha 2 chain [Source:HGNC Symbol;Acc:HGNC:2216]	260.819	4.68006	0.73292	-6.3855	1.70835e-10	3.14714e-09	27	73	69	36	28	53	42	37	90	1811
ENSG00000177302	TOP3A	protein_coding	DNA topoisomerase III alpha [Source:HGNC Symbol;Acc:HGNC:11992]	538.435	1.21695	0.190604	-6.38469	1.71741e-10	3.16034e-09	413	453	449	440	366	457	490	414	846	960
ENSG00000072786	STK10	protein_coding	serine/threonine kinase 10 [Source:HGNC Symbol;Acc:HGNC:11388]	859.339	2.15035	0.336828	-6.3841	1.72406e-10	3.16907e-09	425	640	449	329	494	937	531	411	1923	2200
ENSG00000104812	GYS1	protein_coding	glycogen synthase 1 [Source:HGNC Symbol;Acc:HGNC:4706]	1158.69	2.41665	0.378688	-6.38165	1.75187e-10	3.21311e-09	551	768	608	757	599	620	561	619	1478	4322
ENSG00000108187	PBLD	protein_coding	phenazine biosynthesis like protein domain containing [Source:HGNC Symbol;Acc:HGNC:23301]	2004.01	-4.69171	0.735182	6.3817	1.75134e-10	3.21311e-09	2259	1759	876	5017	5557	1193	1257	2189	166	24
ENSG00000123374	CDK2	protein_coding	cyclin dependent kinase 2 [Source:HGNC Symbol;Acc:HGNC:1771]	346.211	2.22549	0.348802	-6.38037	1.76657e-10	3.23469e-09	177	249	196	126	182	335	204	178	631	1042
ENSG00000183684	ALYREF	protein_coding	Aly/REF export factor [Source:HGNC Symbol;Acc:HGNC:19071]	291.934	2.30349	0.361032	-6.38029	1.76752e-10	3.23469e-09	184	199	157	166	189	150	147	144	403	1017
ENSG00000179954	SSC5D	protein_coding	scavenger receptor cysteine rich family member with 5 domains [Source:HGNC Symbol;Acc:HGNC:26641]	330.818	2.58681	0.405502	-6.37926	1.77941e-10	3.25288e-09	146	314	159	86	110	225	167	165	736	1056
ENSG00000162302	RPS6KA4	protein_coding	ribosomal protein S6 kinase A4 [Source:HGNC Symbol;Acc:HGNC:10433]	692.973	3.48955	0.54705	-6.37885	1.78419e-10	3.25805e-09	189	299	225	183	212	282	264	220	507	3853
ENSG00000170421	KRT8	protein_coding	keratin 8 [Source:HGNC Symbol;Acc:HGNC:6446]	11604.4	4.6065	0.722589	-6.375	1.82968e-10	3.33747e-09	2409	3477	1784	1466	2438	2182	1642	1496	3429	80450
ENSG00000183549	ACSM5	protein_coding	acyl-CoA synthetase medium chain family member 5 [Source:HGNC Symbol;Acc:HGNC:26060]	207.853	-4.54103	0.712723	6.37138	1.87335e-10	3.41338e-09	173	236	101	613	477	123	151	219	15	6
ENSG00000164611	PTTG1	protein_coding	pituitary tumor-transforming 1 [Source:HGNC Symbol;Acc:HGNC:9690]	84.2484	4.90479	0.770418	-6.3664	1.93511e-10	3.52207e-09	2	19	7	6	13	38	17	3	176	477
ENSG00000132000	PODNL1	protein_coding	podocan like 1 [Source:HGNC Symbol;Acc:HGNC:26275]	96.3084	5.17001	0.812252	-6.36503	1.95253e-10	3.54603e-09	8	24	7	12	13	22	12	3	37	694
ENSG00000145287	PLAC8	protein_coding	placenta specific 8 [Source:HGNC Symbol;Acc:HGNC:19254]	177.616	4.73991	0.74466	-6.36519	1.95044e-10	3.54603e-09	8	32	22	7	37	71	44	21	212	1117
ENSG00000140988	RPS2	protein_coding	ribosomal protein S2 [Source:HGNC Symbol;Acc:HGNC:10404]	2198.92	3.04838	0.478965	-6.36451	1.95918e-10	3.55423e-09	709	1326	595	986	881	1500	705	721	2804	10083
ENSG00000134202	GSTM3	protein_coding	glutathione S-transferase mu 3 [Source:HGNC Symbol;Acc:HGNC:4635]	1085.21	-2.64343	0.415358	6.36422	1.96282e-10	3.55697e-09	1023	2027	1239	1135	581	1067	2007	1645	195	189
ENSG00000139572	GPR84	protein_coding	G protein-coupled receptor 84 [Source:HGNC Symbol;Acc:HGNC:4535]	24.8392	3.80292	0.597576	-6.36391	1.96676e-10	3.56023e-09	4	19	2	3	10	8	8	4	68	106
ENSG00000149212	SESN3	protein_coding	sestrin 3 [Source:HGNC Symbol;Acc:HGNC:23060]	1443.32	-1.97376	0.310177	6.36335	1.97405e-10	3.56956e-09	1393	1754	1449	1624	2794	2149	1737	1081	470	336
ENSG00000020633	RUNX3	protein_coding	runt related transcription factor 3 [Source:HGNC Symbol;Acc:HGNC:10473]	141.612	2.78139	0.437137	-6.36274	1.98191e-10	3.57989e-09	40	88	57	36	79	142	47	53	476	358
ENSG00000161888	SPC24	protein_coding	SPC24, NDC80 kinetochore complex component [Source:HGNC Symbol;Acc:HGNC:26913]	88.4335	4.8851	0.767868	-6.3619	1.99277e-10	3.59561e-09	5	18	5	8	15	38	19	3	122	551
ENSG00000186395	KRT10	protein_coding	keratin 10 [Source:HGNC Symbol;Acc:HGNC:6413]	634.779	4.74476	0.746487	-6.35612	2.06912e-10	3.72934e-09	89	136	85	134	131	105	83	84	144	4496
ENSG00000120896	SORBS3	protein_coding	sorbin and SH3 domain containing 3 [Source:HGNC Symbol;Acc:HGNC:30907]	956.339	1.35925	0.213861	-6.35577	2.07382e-10	3.73378e-09	687	868	609	868	646	782	767	737	1565	1839
ENSG00000137198	GMPR	protein_coding	guanosine monophosphate reductase [Source:HGNC Symbol;Acc:HGNC:4376]	206.13	-2.20484	0.347255	6.34935	2.16229e-10	3.88472e-09	187	317	397	198	191	230	290	203	45	52
ENSG00000171700	RGS19	protein_coding	regulator of G protein signaling 19 [Source:HGNC Symbol;Acc:HGNC:13735]	125.875	2.82	0.444141	-6.34935	2.16232e-10	3.88472e-09	42	99	49	25	55	113	49	43	362	375
ENSG00000174306	ZHX3	protein_coding	zinc fingers and homeoboxes 3 [Source:HGNC Symbol;Acc:HGNC:15935]	2153.09	-1.54878	0.243955	6.34865	2.1722e-10	3.89673e-09	2084	2760	3129	3198	2600	2204	1985	2327	935	649
ENSG00000268912		lincRNA		63.5484	-2.69721	0.424855	6.34854	2.17368e-10	3.89673e-09	93	78	69	105	78	57	72	70	14	8
ENSG00000143774	GUK1	protein_coding	guanylate kinase 1 [Source:HGNC Symbol;Acc:HGNC:4693]	1498.99	1.92994	0.304253	-6.34322	2.25013e-10	4.02946e-09	783	1062	906	1160	1070	1062	938	890	2152	4345
ENSG00000119703	ZC2HC1C	protein_coding	zinc finger C2HC-type containing 1C [Source:HGNC Symbol;Acc:HGNC:20354]	64.8968	-2.7427	0.432537	6.34094	2.28361e-10	4.08502e-09	70	90	79	118	85	59	72	67	16	6
ENSG00000162482	AKR7A3	protein_coding	aldo-keto reductase family 7 member A3 [Source:HGNC Symbol;Acc:HGNC:390]	495.302	-5.3071	0.837277	6.33852	2.31977e-10	4.14526e-09	482	566	142	1491	1396	181	173	561	17	12
ENSG00000169258	GPRIN1	protein_coding	G protein regulated inducer of neurite outgrowth 1 [Source:HGNC Symbol;Acc:HGNC:24835]	47.7882	3.73921	0.590384	-6.33352	2.39632e-10	4.27746e-09	8	39	9	6	5	24	13	12	185	156
ENSG00000070495	JMJD6	protein_coding	arginine demethylase and lysine hydroxylase [Source:HGNC Symbol;Acc:HGNC:19355]	361.469	1.31744	0.208102	-6.33076	2.43962e-10	4.35008e-09	298	267	320	221	285	295	276	308	718	570
ENSG00000008277	ADAM22	protein_coding	ADAM metallopeptidase domain 22 [Source:HGNC Symbol;Acc:HGNC:201]	492.822	-2.33458	0.368822	6.32981	2.45464e-10	4.3722e-09	548	702	801	443	434	733	633	531	174	51
ENSG00000196262	PPIA	protein_coding	peptidylprolyl isomerase A [Source:HGNC Symbol;Acc:HGNC:9253]	2661.69	1.94906	0.307973	-6.32869	2.47257e-10	4.39943e-09	1429	2091	1564	1876	2015	1890	1360	1673	3940	7691
ENSG00000065328	MCM10	protein_coding	minichromosome maintenance 10 replication initiation factor [Source:HGNC Symbol;Acc:HGNC:18043]	34.8502	3.99934	0.631964	-6.32843	2.47664e-10	4.40198e-09	3	10	9	2	12	23	11	3	182	84
ENSG00000185432	METTL7A	protein_coding	methyltransferase like 7A [Source:HGNC Symbol;Acc:HGNC:24550]	2903.48	-3.23096	0.510733	6.32612	2.51402e-10	4.46366e-09	2808	2924	2635	6903	6362	2120	1984	3022	304	380
ENSG00000125898	FAM110A	protein_coding	family with sequence similarity 110 member A [Source:HGNC Symbol;Acc:HGNC:16188]	219.867	3.7154	0.587426	-6.32488	2.53424e-10	4.49477e-09	65	78	59	56	55	94	70	51	144	1290
ENSG00000106268	NUDT1	protein_coding	nudix hydrolase 1 [Source:HGNC Symbol;Acc:HGNC:8048]	68.6484	3.54274	0.560211	-6.32394	2.54974e-10	4.51265e-09	11	36	20	25	29	29	16	16	76	365
ENSG00000224520	KRT8P45	processed_pseudogene	keratin 8 pseudogene 45 [Source:HGNC Symbol;Acc:HGNC:39879]	71.0305	4.96757	0.785499	-6.3241	2.5471e-10	4.51265e-09	12	11	12	5	15	6	10	11	22	508
ENSG00000126458	RRAS	protein_coding	RAS related [Source:HGNC Symbol;Acc:HGNC:10447]	388.877	2.14225	0.338762	-6.32377	2.55263e-10	4.51299e-09	207	296	195	203	235	266	224	269	557	1248
ENSG00000177694	NAALADL2	protein_coding	N-acetylated alpha-linked acidic dipeptidase like 2 [Source:HGNC Symbol;Acc:HGNC:23219]	414.309	-2.0456	0.32358	6.32178	2.58573e-10	4.56667e-09	560	459	670	377	307	547	575	487	131	90
ENSG00000084774	CAD	protein_coding	carbamoyl-phosphate synthetase 2, aspartate transcarbamylase, and dihydroorotase [Source:HGNC Symbol;Acc:HGNC:1424]	1093.15	2.30056	0.363997	-6.32028	2.61097e-10	4.60636e-09	494	737	667	599	559	613	749	609	1421	3875
ENSG00000101945	SUV39H1	protein_coding	suppressor of variegation 3-9 homolog 1 [Source:HGNC Symbol;Acc:HGNC:11479]	86.3629	2.41483	0.382167	-6.31878	2.63631e-10	4.64615e-09	33	58	52	55	44	51	43	44	124	311
ENSG00000101160	CTSZ	protein_coding	cathepsin Z [Source:HGNC Symbol;Acc:HGNC:2547]	1707.04	2.22844	0.35278	-6.31681	2.67021e-10	4.70093e-09	821	1374	586	1038	1469	1394	749	699	4227	4228
ENSG00000131446	MGAT1	protein_coding	mannosyl (alpha-1,3-)-glycoprotein beta-1,2-N-acetylglucosaminyltransferase [Source:HGNC Symbol;Acc:HGNC:7044]	1901.72	2.0958	0.331813	-6.3162	2.68065e-10	4.71432e-09	958	1494	944	1088	1167	1537	1137	1138	2720	5977
ENSG00000140451	PIF1	protein_coding	PIF1 5'-to-3' DNA helicase [Source:HGNC Symbol;Acc:HGNC:26220]	39.6695	3.42923	0.543126	-6.31389	2.72112e-10	4.78045e-09	7	26	7	7	12	21	21	11	77	179
ENSG00000128805	ARHGAP22	protein_coding	Rho GTPase activating protein 22 [Source:HGNC Symbol;Acc:HGNC:30320]	89.5968	3.03334	0.480555	-6.31216	2.75169e-10	4.82907e-09	22	57	31	17	27	64	67	22	276	277
ENSG00000211454	AKR7L	polymorphic_pseudogene	aldo-keto reductase family 7 like (gene/pseudogene) [Source:HGNC Symbol;Acc:HGNC:24056]	114.977	-3.88493	0.615564	6.31117	2.76928e-10	4.85482e-09	115	106	99	238	203	57	112	210	12	6
ENSG00000162407	PLPP3	protein_coding	phospholipid phosphatase 3 [Source:HGNC Symbol;Acc:HGNC:9229]	1725.19	-1.85807	0.294597	6.30713	2.84249e-10	4.97794e-09	2655	1918	1498	2240	2266	1692	1747	2328	574	459
ENSG00000175591	P2RY2	protein_coding	purinergic receptor P2Y2 [Source:HGNC Symbol;Acc:HGNC:8541]	229.214	4.42812	0.70217	-6.30634	2.85718e-10	4.99841e-09	43	66	44	43	28	56	51	39	79	1550
ENSG00000136026	CKAP4	protein_coding	cytoskeleton associated protein 4 [Source:HGNC Symbol;Acc:HGNC:16991]	809.83	2.02674	0.32144	-6.30518	2.87856e-10	5.03055e-09	415	713	452	364	504	742	498	458	1352	2306
ENSG00000187688	TRPV2	protein_coding	transient receptor potential cation channel subfamily V member 2 [Source:HGNC Symbol;Acc:HGNC:18082]	201.033	2.54161	0.403252	-6.30277	2.92365e-10	5.104e-09	74	119	92	68	94	191	123	86	361	700
ENSG00000170425	ADORA2B	protein_coding	adenosine A2b receptor [Source:HGNC Symbol;Acc:HGNC:264]	47.2969	4.99831	0.793093	-6.30229	2.93271e-10	5.11445e-09	0	9	7	6	7	16	6	4	42	317
ENSG00000102096	PIM2	protein_coding	Pim-2 proto-oncogene, serine/threonine kinase [Source:HGNC Symbol;Acc:HGNC:8987]	301.756	2.55078	0.404791	-6.30147	2.94837e-10	5.13639e-09	159	201	126	79	155	298	118	129	725	904
ENSG00000123473	STIL	protein_coding	STIL, centriolar assembly protein [Source:HGNC Symbol;Acc:HGNC:10879]	109.529	2.21211	0.351121	-6.30015	2.97359e-10	5.17491e-09	59	77	57	58	57	91	85	40	411	154
ENSG00000168028	RPSA	protein_coding	ribosomal protein SA [Source:HGNC Symbol;Acc:HGNC:6502]	1508.25	2.82826	0.448942	-6.29983	2.97966e-10	5.18007e-09	441	850	566	877	656	944	635	632	1810	6576
ENSG00000242193	CRYZL2P	transcribed_unitary_pseudogene	crystallin zeta like 2, pseudogene [Source:HGNC Symbol;Acc:HGNC:52164]	702.866	-2.43114	0.385965	6.29886	2.99843e-10	5.20727e-09	810	845	748	1370	888	607	752	815	225	75
ENSG00000102409	BEX4	protein_coding	brain expressed X-linked 4 [Source:HGNC Symbol;Acc:HGNC:25475]	374.984	-2.00855	0.318943	6.29751	3.02474e-10	5.2475e-09	396	539	415	553	532	380	407	394	66	130
ENSG00000125450	NUP85	protein_coding	nucleoporin 85 [Source:HGNC Symbol;Acc:HGNC:8734]	498.379	1.16165	0.184483	-6.29678	3.03888e-10	5.26655e-09	322	498	408	339	366	496	450	408	913	745
ENSG00000171848	RRM2	protein_coding	ribonucleotide reductase regulatory subunit M2 [Source:HGNC Symbol;Acc:HGNC:10452]	98.2637	3.61685	0.57458	-6.29478	3.07843e-10	5.32956e-09	12	39	18	34	23	75	40	12	503	207
ENSG00000000938	FGR	protein_coding	FGR proto-oncogene, Src family tyrosine kinase [Source:HGNC Symbol;Acc:HGNC:3697]	205.918	2.62781	0.417591	-6.29279	3.11819e-10	5.39164e-09	86	99	118	48	114	163	92	111	904	303
ENSG00000184408	KCND2	protein_coding	potassium voltage-gated channel subfamily D member 2 [Source:HGNC Symbol;Acc:HGNC:6238]	46.1352	5.60661	0.890977	-6.29266	3.12076e-10	5.39164e-09	3	6	1	6	4	7	4	5	10	348
ENSG00000274267	HIST1H3B	protein_coding	histone cluster 1 H3 family member b [Source:HGNC Symbol;Acc:HGNC:4776]	909.901	5.86995	0.933579	-6.28757	3.22473e-10	5.56549e-09	13	250	30	18	90	166	39	24	1141	6179
ENSG00000136002	ARHGEF4	protein_coding	Rho guanine nucleotide exchange factor 4 [Source:HGNC Symbol;Acc:HGNC:684]	92.7707	4.57172	0.727589	-6.28339	3.31273e-10	5.71146e-09	7	14	19	29	17	17	21	13	42	629
ENSG00000122952	ZWINT	protein_coding	ZW10 interacting kinetochore protein [Source:HGNC Symbol;Acc:HGNC:13195]	90.8159	1.99458	0.317682	-6.27853	3.41791e-10	5.88671e-09	35	68	55	52	55	101	60	45	256	169
ENSG00000143375	CGN	protein_coding	cingulin [Source:HGNC Symbol;Acc:HGNC:17429]	696.3	-3.43003	0.546401	6.27749	3.44074e-10	5.91991e-09	872	962	892	986	703	722	912	891	14	121
ENSG00000130675	MNX1	protein_coding	motor neuron and pancreas homeobox 1 [Source:HGNC Symbol;Acc:HGNC:4979]	19.4651	4.26989	0.680499	-6.27464	3.50443e-10	6.02328e-09	1	8	4	1	1	7	11	2	100	53
ENSG00000274641	HIST1H2BO	protein_coding	histone cluster 1 H2B family member o [Source:HGNC Symbol;Acc:HGNC:4758]	316.982	6.07664	0.9686	-6.27363	3.52724e-10	6.05625e-09	8	77	7	1	32	42	17	7	427	2150
ENSG00000134802	SLC43A3	protein_coding	solute carrier family 43 member 3 [Source:HGNC Symbol;Acc:HGNC:17466]	183.097	2.75346	0.438995	-6.27218	3.56025e-10	6.10664e-09	62	123	83	46	52	154	126	63	731	361
ENSG00000075420	FNDC3B	protein_coding	fibronectin type III domain containing 3B [Source:HGNC Symbol;Acc:HGNC:24670]	3631.23	1.3559	0.216361	-6.26684	3.68442e-10	6.31312e-09	2601	3497	2805	1990	2797	3574	3022	2503	8154	5151
ENSG00000178381	ZFAND2A	protein_coding	zinc finger AN1-type containing 2A [Source:HGNC Symbol;Acc:HGNC:28073]	120.295	1.61585	0.257856	-6.26647	3.69332e-10	6.32188e-09	59	106	75	85	105	88	86	95	214	261
ENSG00000125827	TMX4	protein_coding	thioredoxin related transmembrane protein 4 [Source:HGNC Symbol;Acc:HGNC:25237]	1456.99	-1.42574	0.227562	6.26528	3.72156e-10	6.36367e-09	1686	2131	1783	1697	1508	1925	1564	1394	793	385
ENSG00000165813	CCDC186	protein_coding	coiled-coil domain containing 186 [Source:HGNC Symbol;Acc:HGNC:24349]	770.481	-1.386	0.221253	6.26433	3.74433e-10	6.39606e-09	1009	882	885	749	993	1019	1013	649	333	289
ENSG00000002834	LASP1	protein_coding	LIM and SH3 protein 1 [Source:HGNC Symbol;Acc:HGNC:6513]	3480.15	1.96024	0.313279	-6.25718	3.92002e-10	6.68931e-09	1766	3210	1876	2414	2500	2703	2087	1673	5413	9898
ENSG00000196159	FAT4	protein_coding	FAT atypical cadherin 4 [Source:HGNC Symbol;Acc:HGNC:23109]	1445.49	-1.36212	0.21782	6.25341	4.0158e-10	6.84576e-09	1527	2012	1808	1588	1245	1804	2034	1505	746	458
ENSG00000102312	PORCN	protein_coding	porcupine O-acyltransferase [Source:HGNC Symbol;Acc:HGNC:17652]	119.205	2.24591	0.359207	-6.25241	4.04156e-10	6.88262e-09	64	75	98	60	32	86	71	72	259	328
ENSG00000085999	RAD54L	protein_coding	RAD54 like [Source:HGNC Symbol;Acc:HGNC:9826]	91.9868	3.45031	0.551995	-6.25062	4.08834e-10	6.95519e-09	26	61	29	13	18	40	51	19	161	431
ENSG00000117586	TNFSF4	protein_coding	TNF superfamily member 4 [Source:HGNC Symbol;Acc:HGNC:11934]	62.0313	2.27417	0.363862	-6.25009	4.10224e-10	6.97171e-09	27	42	42	38	21	38	39	41	237	89
ENSG00000143537	ADAM15	protein_coding	ADAM metallopeptidase domain 15 [Source:HGNC Symbol;Acc:HGNC:193]	1149.01	3.1318	0.501119	-6.24961	4.11469e-10	6.98576e-09	361	620	497	329	370	610	546	387	1106	5684
ENSG00000173175	ADCY5	protein_coding	adenylate cyclase 5 [Source:HGNC Symbol;Acc:HGNC:236]	659.163	-3.42008	0.547385	6.24804	4.15643e-10	7.04945e-09	673	982	1221	715	371	834	1090	730	21	109
ENSG00000102034	ELF4	protein_coding	E74 like ETS transcription factor 4 [Source:HGNC Symbol;Acc:HGNC:3319]	457.523	2.54917	0.408026	-6.24756	4.16901e-10	7.05642e-09	186	329	224	145	162	367	327	185	828	1592
ENSG00000164161	HHIP	protein_coding	hedgehog interacting protein [Source:HGNC Symbol;Acc:HGNC:14866]	147.15	-3.27269	0.523822	6.24771	4.16513e-10	7.05642e-09	161	211	79	93	310	183	179	251	16	18
ENSG00000197879	MYO1C	protein_coding	myosin IC [Source:HGNC Symbol;Acc:HGNC:7597]	4276.71	2.05639	0.329277	-6.24518	4.23309e-10	7.15761e-09	2508	3426	3118	2164	2080	2451	2998	2744	6352	13004
ENSG00000252835	SCARNA21	scaRNA	small Cajal body-specific RNA 21 [Source:HGNC Symbol;Acc:HGNC:32579]	754.398	2.3908	0.383083	-6.24094	4.34959e-10	7.34715e-09	407	558	467	372	334	430	412	372	958	2790
ENSG00000141499	WRAP53	protein_coding	WD repeat containing antisense to TP53 [Source:HGNC Symbol;Acc:HGNC:25522]	108.367	1.61565	0.258921	-6.2399	4.37837e-10	7.38828e-09	64	82	76	82	78	101	75	71	176	249
ENSG00000169372	CRADD	protein_coding	CASP2 and RIPK1 domain containing adaptor with death domain [Source:HGNC Symbol;Acc:HGNC:2340]	249.472	-1.70843	0.273847	6.23863	4.41411e-10	7.44105e-09	286	270	261	365	385	245	270	279	95	70
ENSG00000177542	SLC25A22	protein_coding	solute carrier family 25 member 22 [Source:HGNC Symbol;Acc:HGNC:19954]	261.173	1.98029	0.317547	-6.23622	4.48266e-10	7.54898e-09	141	197	124	188	173	191	156	177	395	760
ENSG00000187391	MAGI2	protein_coding	membrane associated guanylate kinase, WW and PDZ domain containing 2 [Source:HGNC Symbol;Acc:HGNC:18957]	796.018	-2.26318	0.363104	6.23288	4.57944e-10	7.70418e-09	1095	704	909	1259	968	666	1053	1001	269	108
ENSG00000196867	ZFP28	protein_coding	ZFP28 zinc finger protein [Source:HGNC Symbol;Acc:HGNC:17801]	159.197	-2.39988	0.385129	6.23136	4.62413e-10	7.77153e-09	178	190	236	155	152	225	244	176	17	47
ENSG00000143603	KCNN3	protein_coding	potassium calcium-activated channel subfamily N member 3 [Source:HGNC Symbol;Acc:HGNC:6292]	313.347	-2.68773	0.431458	6.22943	4.68141e-10	7.85987e-09	375	475	519	379	172	248	461	446	44	62
ENSG00000146411	SLC2A12	protein_coding	solute carrier family 2 member 12 [Source:HGNC Symbol;Acc:HGNC:18067]	183.401	-2.75203	0.441856	6.22835	4.71383e-10	7.90634e-09	206	211	166	275	226	130	231	343	21	38
ENSG00000171425	ZNF581	protein_coding	zinc finger protein 581 [Source:HGNC Symbol;Acc:HGNC:25017]	133.672	2.37436	0.381282	-6.2273	4.74528e-10	7.95109e-09	50	103	71	69	79	95	69	65	189	476
ENSG00000205639	MFSD2B	protein_coding	major facilitator superfamily domain containing 2B [Source:HGNC Symbol;Acc:HGNC:37207]	22.9173	3.02949	0.486548	-6.22651	4.76945e-10	7.98357e-09	9	10	8	7	13	11	10	9	35	100
ENSG00000136280	CCM2	protein_coding	CCM2 scaffold protein [Source:HGNC Symbol;Acc:HGNC:21708]	519.764	1.93098	0.310346	-6.22202	4.90785e-10	8.20698e-09	284	414	280	323	383	387	342	321	735	1517
ENSG00000174243	DDX23	protein_coding	DEAD-box helicase 23 [Source:HGNC Symbol;Acc:HGNC:17347]	758.105	0.759103	0.122008	-6.22176	4.91606e-10	8.21248e-09	623	798	689	663	691	728	657	614	1085	994
ENSG00000138166	DUSP5	protein_coding	dual specificity phosphatase 5 [Source:HGNC Symbol;Acc:HGNC:3071]	1665.56	3.45153	0.554804	-6.22117	4.93466e-10	8.23531e-09	875	648	580	179	444	817	670	358	2682	7989
ENSG00000154930	ACSS1	protein_coding	acyl-CoA synthetase short chain family member 1 [Source:HGNC Symbol;Acc:HGNC:16091]	1222.68	-2.08959	0.336189	6.21551	5.11587e-10	8.52917e-09	1127	1561	1840	1350	1116	1201	1484	2081	249	363
ENSG00000182481	KPNA2	protein_coding	karyopherin subunit alpha 2 [Source:HGNC Symbol;Acc:HGNC:6395]	392.752	2.23296	0.359321	-6.21439	5.15249e-10	8.58165e-09	262	289	167	161	357	282	164	174	1324	687
ENSG00000137819	PAQR5	protein_coding	progestin and adipoQ receptor family member 5 [Source:HGNC Symbol;Acc:HGNC:29645]	1777.65	-3.57146	0.574846	6.21291	5.20126e-10	8.65423e-09	2217	1947	1671	2773	3427	1762	2003	1936	337	29
ENSG00000147853	AK3	protein_coding	adenylate kinase 3 [Source:HGNC Symbol;Acc:HGNC:17376]	1595.61	-1.67716	0.270109	6.20921	5.32513e-10	8.8515e-09	2308	2105	1860	1838	1949	1636	2038	1387	746	354
ENSG00000050344	NFE2L3	protein_coding	nuclear factor, erythroid 2 like 3 [Source:HGNC Symbol;Acc:HGNC:7783]	201.004	2.17536	0.350358	-6.20895	5.3341e-10	8.85759e-09	140	142	126	55	103	182	129	94	563	429
ENSG00000185504	FAAP100	protein_coding	Fanconi anemia core complex associated protein 100 [Source:HGNC Symbol;Acc:HGNC:26171]	537.538	1.38995	0.223997	-6.20523	5.46168e-10	9.06041e-09	395	472	418	374	370	458	477	366	804	1119
ENSG00000111725	PRKAB1	protein_coding	protein kinase AMP-activated non-catalytic subunit beta 1 [Source:HGNC Symbol;Acc:HGNC:9378]	1582.31	-1.40293	0.226099	6.20496	5.47111e-10	9.06704e-09	1611	2236	1920	1923	1365	1756	1871	2104	782	500
ENSG00000112039	FANCE	protein_coding	Fanconi anemia complementation group E [Source:HGNC Symbol;Acc:HGNC:3586]	77.2965	3.13142	0.504904	-6.20201	5.57452e-10	9.22819e-09	24	34	30	21	25	38	37	39	86	373
ENSG00000144366	GULP1	protein_coding	GULP, engulfment adaptor PTB domain containing 1 [Source:HGNC Symbol;Acc:HGNC:18649]	485.772	-1.8219	0.293766	6.20188	5.57942e-10	9.22819e-09	553	745	543	429	554	723	651	474	106	182
ENSG00000158428	CATIP	protein_coding	ciliogenesis associated TTC17 interacting protein [Source:HGNC Symbol;Acc:HGNC:25062]	59.6623	-2.41066	0.389074	6.19589	5.79559e-10	9.57622e-09	68	85	71	77	51	63	83	84	16	9
ENSG00000196502	SULT1A1	protein_coding	sulfotransferase family 1A member 1 [Source:HGNC Symbol;Acc:HGNC:11453]	235.8	-1.9415	0.313364	6.19569	5.80309e-10	9.57911e-09	228	296	220	388	321	215	272	317	63	69
ENSG00000214900	LINC01588	lincRNA	long intergenic non-protein coding RNA 1588 [Source:HGNC Symbol;Acc:HGNC:27503]	85.3498	1.5468	0.249833	-6.19133	5.96579e-10	9.83794e-09	58	59	66	57	66	64	66	67	143	184
ENSG00000126262	FFAR2	protein_coding	free fatty acid receptor 2 [Source:HGNC Symbol;Acc:HGNC:4501]	26.0797	5.04263	0.814802	-6.18878	6.06324e-10	9.98877e-09	8	6	0	1	2	6	4	2	204	27
ENSG00000198286	CARD11	protein_coding	caspase recruitment domain family member 11 [Source:HGNC Symbol;Acc:HGNC:16393]	212.209	3.47376	0.56155	-6.18602	6.17017e-10	1.01549e-08	28	85	93	27	75	154	72	52	434	948
ENSG00000171840	NINJ2	protein_coding	ninjurin 2 [Source:HGNC Symbol;Acc:HGNC:7825]	23.225	3.96039	0.640288	-6.18532	6.19758e-10	1.01899e-08	3	13	2	3	6	8	3	11	47	116
ENSG00000160951	PTGER1	protein_coding	prostaglandin E receptor 1 [Source:HGNC Symbol;Acc:HGNC:9593]	152.698	-3.44602	0.557358	6.18277	6.29848e-10	1.03456e-08	128	277	346	96	101	195	282	123	12	19
ENSG00000182325	FBXL6	protein_coding	F-box and leucine rich repeat protein 6 [Source:HGNC Symbol;Acc:HGNC:13603]	148.499	1.76736	0.285893	-6.18191	6.33296e-10	1.0392e-08	80	124	120	68	112	101	118	101	256	361
ENSG00000185950	IRS2	protein_coding	insulin receptor substrate 2 [Source:HGNC Symbol;Acc:HGNC:6126]	1156.4	1.95832	0.316803	-6.18152	6.34876e-10	1.04077e-08	646	806	898	832	862	580	641	727	1774	3306
ENSG00000101361	NOP56	protein_coding	NOP56 ribonucleoprotein [Source:HGNC Symbol;Acc:HGNC:15911]	548.912	1.06238	0.171889	-6.18058	6.38667e-10	1.04596e-08	444	565	424	459	519	432	408	443	1025	732
ENSG00000180573	HIST1H2AC	protein_coding	histone cluster 1 H2A family member c [Source:HGNC Symbol;Acc:HGNC:4733]	1521.2	1.82554	0.295488	-6.17807	6.48892e-10	1.06166e-08	992	1569	1058	1101	811	1095	973	720	2556	3875
ENSG00000015532	XYLT2	protein_coding	xylosyltransferase 2 [Source:HGNC Symbol;Acc:HGNC:15517]	466.403	1.27704	0.206768	-6.1762	6.5661e-10	1.07324e-08	305	488	404	367	327	460	334	307	790	823
ENSG00000132199	ENOSF1	protein_coding	enolase superfamily member 1 [Source:HGNC Symbol;Acc:HGNC:30365]	2449.42	-2.06449	0.334397	6.17377	6.6682e-10	1.08886e-08	2839	2535	2522	4322	2739	2566	2627	3308	931	390
ENSG00000104976	SNAPC2	protein_coding	small nuclear RNA activating complex polypeptide 2 [Source:HGNC Symbol;Acc:HGNC:11135]	108.296	1.69928	0.275361	-6.1711	6.78168e-10	1.1063e-08	78	90	67	95	75	89	56	62	196	245
ENSG00000171858	RPS21	protein_coding	ribosomal protein S21 [Source:HGNC Symbol;Acc:HGNC:10409]	1697.29	2.41773	0.391803	-6.17076	6.79605e-10	1.10756e-08	670	1134	823	1077	1046	1173	770	791	2195	6309
ENSG00000092010	PSME1	protein_coding	proteasome activator subunit 1 [Source:HGNC Symbol;Acc:HGNC:9568]	1249.75	1.66373	0.269827	-6.16592	7.00744e-10	1.1409e-08	640	1286	706	1034	1113	994	709	720	2577	2502
ENSG00000135148	TRAFD1	protein_coding	TRAF-type zinc finger domain containing 1 [Source:HGNC Symbol;Acc:HGNC:24808]	525.52	1.61478	0.26195	-6.16446	7.07261e-10	1.15039e-08	291	500	349	323	347	583	394	292	1025	1064
ENSG00000223547	ZNF844	protein_coding	zinc finger protein 844 [Source:HGNC Symbol;Acc:HGNC:25932]	617.847	-2.24425	0.364146	6.16303	7.13655e-10	1.15965e-08	699	633	894	725	572	676	1034	749	228	71
ENSG00000109794	FAM149A	protein_coding	family with sequence similarity 149 member A [Source:HGNC Symbol;Acc:HGNC:24527]	382.794	-2.05774	0.333967	6.16149	7.20622e-10	1.16984e-08	333	510	513	708	451	388	457	344	141	65
ENSG00000049249	TNFRSF9	protein_coding	TNF receptor superfamily member 9 [Source:HGNC Symbol;Acc:HGNC:11924]	41.4825	3.72342	0.604373	-6.1608	7.23796e-10	1.17384e-08	4	7	15	7	11	29	19	8	238	71
ENSG00000105327	BBC3	protein_coding	BCL2 binding component 3 [Source:HGNC Symbol;Acc:HGNC:17868]	121.424	3.16502	0.513776	-6.16031	7.26035e-10	1.17519e-08	27	67	71	33	31	68	63	29	178	556
ENSG00000184584	TMEM173	protein_coding	transmembrane protein 173 [Source:HGNC Symbol;Acc:HGNC:27962]	696.066	1.91272	0.310484	-6.16045	7.25378e-10	1.17519e-08	328	589	370	327	439	627	537	481	1216	1823
ENSG00000154451	GBP5	protein_coding	guanylate binding protein 5 [Source:HGNC Symbol;Acc:HGNC:19895]	1162.9	5.63028	0.91412	-6.15923	7.30973e-10	1.18204e-08	48	293	61	21	110	541	155	68	10669	242
ENSG00000008988	RPS20	protein_coding	ribosomal protein S20 [Source:HGNC Symbol;Acc:HGNC:10405]	2925.46	1.33883	0.217397	-6.15848	7.3446e-10	1.18652e-08	1906	2809	1928	2463	2356	3127	1881	1978	6139	4434
ENSG00000111602	TIMELESS	protein_coding	timeless circadian regulator [Source:HGNC Symbol;Acc:HGNC:11813]	310.907	1.94575	0.316073	-6.15603	7.45921e-10	1.20387e-08	133	232	253	173	181	272	249	143	556	819
ENSG00000112118	MCM3	protein_coding	minichromosome maintenance complex component 3 [Source:HGNC Symbol;Acc:HGNC:6945]	612.331	1.61382	0.262302	-6.15253	7.62576e-10	1.22956e-08	302	527	538	385	375	635	454	365	1183	1248
ENSG00000197580	BCO2	protein_coding	beta-carotene oxygenase 2 [Source:HGNC Symbol;Acc:HGNC:18503]	112.113	-2.32413	0.377772	6.15221	7.64105e-10	1.23084e-08	153	113	167	84	169	109	146	144	24	25
ENSG00000205085	FAM71F2	protein_coding	family with sequence similarity 71 member F2 [Source:HGNC Symbol;Acc:HGNC:27998]	120.204	-2.67422	0.434761	6.15102	7.6987e-10	1.23893e-08	84	188	161	154	85	120	232	165	23	19
ENSG00000087088	BAX	protein_coding	BCL2 associated X, apoptosis regulator [Source:HGNC Symbol;Acc:HGNC:959]	456.464	2.48198	0.403612	-6.14941	7.77714e-10	1.25034e-08	234	359	207	218	249	298	203	196	580	1747
ENSG00000187866	FAM122A	protein_coding	family with sequence similarity 122A [Source:HGNC Symbol;Acc:HGNC:23490]	414.346	-1.43916	0.234108	6.14743	7.87462e-10	1.26479e-08	526	459	467	502	506	429	483	490	215	115
ENSG00000142149	HUNK	protein_coding	hormonally up-regulated Neu-associated kinase [Source:HGNC Symbol;Acc:HGNC:13326]	343.557	-3.29863	0.536661	6.14658	7.91692e-10	1.27036e-08	518	657	490	254	218	461	471	375	13	61
ENSG00000150991	UBC	protein_coding	ubiquitin C [Source:HGNC Symbol;Acc:HGNC:12468]	6930.58	1.29799	0.211219	-6.14524	7.98409e-10	1.27868e-08	5400	5806	5235	4990	6129	6231	4780	5338	16490	8520
ENSG00000188910	GJB3	protein_coding	gap junction protein beta 3 [Source:HGNC Symbol;Acc:HGNC:4285]	475.27	8.65058	1.40767	-6.14534	7.97944e-10	1.27868e-08	2	19	10	0	4	8	5	2	50	3890
ENSG00000172159	FRMD3	protein_coding	FERM domain containing 3 [Source:HGNC Symbol;Acc:HGNC:24125]	540.691	-3.06909	0.499827	6.14031	8.23582e-10	1.31773e-08	644	638	620	1031	698	389	607	703	133	21
ENSG00000170955	CAVIN3	protein_coding	caveolae associated protein 3 [Source:HGNC Symbol;Acc:HGNC:9400]	242.231	2.26979	0.369706	-6.13944	8.28132e-10	1.32374e-08	111	188	128	105	107	205	121	165	397	781
ENSG00000069535	MAOB	protein_coding	monoamine oxidase B [Source:HGNC Symbol;Acc:HGNC:6834]	1162.55	-3.91513	0.637771	6.13877	8.31603e-10	1.32802e-08	1182	1351	573	3323	2774	858	588	999	104	73
ENSG00000171298	GAA	protein_coding	glucosidase alpha, acid [Source:HGNC Symbol;Acc:HGNC:4065]	1405.45	1.28955	0.210144	-6.13648	8.43722e-10	1.34608e-08	937	1304	1020	1285	1077	1344	1102	898	2192	2657
ENSG00000175198	PCCA	protein_coding	propionyl-CoA carboxylase subunit alpha [Source:HGNC Symbol;Acc:HGNC:8653]	1568.83	-2.18889	0.35681	6.13462	8.5363e-10	1.36059e-08	1687	1820	1517	2417	2860	1569	1494	1809	563	219
ENSG00000223247	RNU2-64P	snRNA	RNA, U2 small nuclear 64, pseudogene [Source:HGNC Symbol;Acc:HGNC:48557]	67.0026	5.22295	0.851552	-6.13345	8.5994e-10	1.36933e-08	9	13	11	4	179	10	6	4	13	495
ENSG00000131849	ZNF132	protein_coding	zinc finger protein 132 [Source:HGNC Symbol;Acc:HGNC:12916]	166.633	-2.71316	0.442427	6.13245	8.65377e-10	1.37668e-08	246	262	202	251	119	143	223	191	47	12
ENSG00000255310		sense_intronic		84.8082	-2.29398	0.374203	6.1303	8.77142e-10	1.39406e-08	95	105	126	92	70	126	125	89	29	10
ENSG00000007402	CACNA2D2	protein_coding	calcium voltage-gated channel auxiliary subunit alpha2delta 2 [Source:HGNC Symbol;Acc:HGNC:1400]	119.645	-3.12543	0.510057	6.1276	8.92121e-10	1.41652e-08	103	212	172	80	79	233	195	132	10	20
ENSG00000185129	PURA	protein_coding	purine rich element binding protein A [Source:HGNC Symbol;Acc:HGNC:9701]	1763.39	-1.00727	0.164422	6.12614	9.00369e-10	1.42825e-08	1877	2137	1838	1877	2415	1918	2145	1847	1067	754
ENSG00000075239	ACAT1	protein_coding	acetyl-CoA acetyltransferase 1 [Source:HGNC Symbol;Acc:HGNC:93]	2115.13	-3.74768	0.611967	6.12398	9.12637e-10	1.44634e-08	2682	1990	1486	4757	5742	1211	1267	1925	263	107
ENSG00000166289	PLEKHF1	protein_coding	pleckstrin homology and FYVE domain containing 1 [Source:HGNC Symbol;Acc:HGNC:20764]	290.18	4.7433	0.774613	-6.12344	9.1575e-10	1.44989e-08	33	92	28	33	34	80	36	56	88	2037
ENSG00000136040	PLXNC1	protein_coding	plexin C1 [Source:HGNC Symbol;Acc:HGNC:9106]	487.65	2.33531	0.381418	-6.12272	9.199e-10	1.45508e-08	210	318	167	228	321	520	235	231	1740	846
ENSG00000168256	NKIRAS2	protein_coding	NFKB inhibitor interacting Ras like 2 [Source:HGNC Symbol;Acc:HGNC:17898]	431.002	1.63675	0.26736	-6.12189	9.24738e-10	1.46135e-08	261	429	228	379	309	314	293	280	731	976
ENSG00000126882	FAM78A	protein_coding	family with sequence similarity 78 member A [Source:HGNC Symbol;Acc:HGNC:25465]	144.351	2.39938	0.392207	-6.11764	9.49699e-10	1.49937e-08	44	97	59	46	89	142	101	68	359	392
ENSG00000137804	NUSAP1	protein_coding	nucleolar and spindle associated protein 1 [Source:HGNC Symbol;Acc:HGNC:18538]	127.792	2.8709	0.469701	-6.11219	9.82745e-10	1.55008e-08	25	89	33	57	71	115	43	39	491	288
ENSG00000130827	PLXNA3	protein_coding	plexin A3 [Source:HGNC Symbol;Acc:HGNC:9101]	637.287	1.69116	0.276744	-6.11092	9.90594e-10	1.56098e-08	320	533	568	294	377	540	526	470	1314	1301
ENSG00000171345	KRT19	protein_coding	keratin 19 [Source:HGNC Symbol;Acc:HGNC:6436]	6714.11	4.90852	0.803318	-6.11031	9.94391e-10	1.56548e-08	1064	887	1932	456	519	1925	880	472	2459	47476
ENSG00000157551	KCNJ15	protein_coding	potassium voltage-gated channel subfamily J member 15 [Source:HGNC Symbol;Acc:HGNC:6261]	4878.99	-3.98185	0.651994	6.1072	1.01395e-09	1.59476e-08	6702	5500	2876	11722	11305	2881	3063	4660	630	118
ENSG00000030582	GRN	protein_coding	granulin precursor [Source:HGNC Symbol;Acc:HGNC:4601]	3628.58	2.30478	0.377488	-6.10558	1.02428e-09	1.6095e-08	1499	2857	1654	2095	2557	2998	1693	1461	5641	12126
ENSG00000231312		antisense		159.98	-1.72389	0.282371	6.10504	1.02778e-09	1.61348e-08	155	186	180	267	180	180	170	199	55	49
ENSG00000160678	S100A1	protein_coding	S100 calcium binding protein A1 [Source:HGNC Symbol;Acc:HGNC:10486]	235.992	-4.20502	0.688932	6.10368	1.03653e-09	1.62568e-08	383	369	140	138	751	189	118	289	21	9
ENSG00000161677	JOSD2	protein_coding	Josephin domain containing 2 [Source:HGNC Symbol;Acc:HGNC:28853]	164.1	2.51992	0.412915	-6.10275	1.04256e-09	1.6336e-08	83	95	81	74	111	109	81	59	211	635
ENSG00000213903	LTB4R	protein_coding	leukotriene B4 receptor [Source:HGNC Symbol;Acc:HGNC:6713]	159.879	1.66509	0.272853	-6.10251	1.04416e-09	1.63458e-08	107	144	94	71	122	137	152	92	373	285
ENSG00000237187	NR2F1-AS1	antisense	NR2F1 antisense RNA 1 [Source:HGNC Symbol;Acc:HGNC:48622]	199.136	-2.16547	0.354906	6.10152	1.05066e-09	1.64321e-08	195	305	223	206	219	254	355	187	30	64
ENSG00000124575	HIST1H1D	protein_coding	histone cluster 1 H1 family member d [Source:HGNC Symbol;Acc:HGNC:4717]	954.987	4.05178	0.664637	-6.09623	1.08596e-09	1.69683e-08	226	423	206	178	91	402	349	66	1230	5419
ENSG00000196154	S100A4	protein_coding	S100 calcium binding protein A4 [Source:HGNC Symbol;Acc:HGNC:10494]	1093.45	4.48827	0.736515	-6.09393	1.10173e-09	1.71985e-08	132	270	322	161	175	305	228	123	326	7485
ENSG00000106683	LIMK1	protein_coding	LIM domain kinase 1 [Source:HGNC Symbol;Acc:HGNC:6613]	438.564	2.3263	0.381759	-6.09364	1.1037e-09	1.72132e-08	219	333	234	131	278	347	270	199	713	1454
ENSG00000128340	RAC2	protein_coding	Rac family small GTPase 2 [Source:HGNC Symbol;Acc:HGNC:9802]	288.59	3.08471	0.506369	-6.09182	1.11634e-09	1.73941e-08	80	193	76	47	153	251	92	76	995	823
ENSG00000272505		lincRNA		179.094	-3.75275	0.616069	6.09144	1.11897e-09	1.74188e-08	282	138	118	412	272	110	133	296	22	9
ENSG00000166484	MAPK7	protein_coding	mitogen-activated protein kinase 7 [Source:HGNC Symbol;Acc:HGNC:6880]	307.486	1.54455	0.253615	-6.09011	1.12831e-09	1.75478e-08	223	293	248	165	233	247	202	214	495	678
ENSG00000114554	PLXNA1	protein_coding	plexin A1 [Source:HGNC Symbol;Acc:HGNC:9099]	1789.93	2.85871	0.469435	-6.0897	1.13125e-09	1.75771e-08	629	960	978	566	804	889	962	757	1801	8161
ENSG00000240849	TMEM189	protein_coding	transmembrane protein 189 [Source:HGNC Symbol;Acc:HGNC:16735]	357.83	2.2992	0.377591	-6.08913	1.13523e-09	1.76225e-08	188	250	199	193	208	204	201	201	431	1296
ENSG00000162595	DIRAS3	protein_coding	DIRAS family GTPase 3 [Source:HGNC Symbol;Acc:HGNC:687]	61.2021	-2.76064	0.453396	6.08881	1.13751e-09	1.76415e-08	49	84	88	105	78	53	64	82	9	11
ENSG00000153904	DDAH1	protein_coding	dimethylarginine dimethylaminohydrolase 1 [Source:HGNC Symbol;Acc:HGNC:2715]	2818.41	-3.01852	0.495819	6.08795	1.14369e-09	1.77208e-08	3110	3332	2386	5456	6826	2391	2084	2344	278	477
ENSG00000065882	TBC1D1	protein_coding	TBC1 domain family member 1 [Source:HGNC Symbol;Acc:HGNC:11578]	2603.49	-0.937516	0.154032	6.08649	1.15415e-09	1.78663e-08	2675	3138	3062	2924	3282	2819	2765	2886	1687	1127
ENSG00000015171	ZMYND11	protein_coding	zinc finger MYND-type containing 11 [Source:HGNC Symbol;Acc:HGNC:16966]	1213.3	-1.46524	0.240814	6.08451	1.16849e-09	1.80214e-08	1533	1531	1467	1248	1503	1354	1474	1263	664	296
ENSG00000110719	TCIRG1	protein_coding	T cell immune regulator 1, ATPase H+ transporting V0 subunit a3 [Source:HGNC Symbol;Acc:HGNC:11647]	881.079	2.5598	0.42069	-6.08476	1.16664e-09	1.80214e-08	291	506	605	208	323	793	592	371	2723	2153
ENSG00000142230	SAE1	protein_coding	SUMO1 activating enzyme subunit 1 [Source:HGNC Symbol;Acc:HGNC:30660]	609.75	1.92409	0.316216	-6.08474	1.16681e-09	1.80214e-08	359	482	356	319	440	450	414	392	842	1790
ENSG00000228232	GAPDHP1	processed_pseudogene	glyceraldehyde-3-phosphate dehydrogenase pseudogene 1 [Source:HGNC Symbol;Acc:HGNC:4159]	113.117	3.12552	0.513677	-6.0846	1.16783e-09	1.80214e-08	20	45	32	66	85	49	24	44	227	462
ENSG00000106610	STAG3L4	transcribed_unprocessed_pseudogene	stromal antigen 3-like 4 (pseudogene) [Source:HGNC Symbol;Acc:HGNC:33887]	248.524	-1.51258	0.248617	6.08399	1.17227e-09	1.80629e-08	274	311	299	298	263	240	283	359	112	75
ENSG00000187147	RNF220	protein_coding	ring finger protein 220 [Source:HGNC Symbol;Acc:HGNC:25552]	579.948	1.3863	0.228017	-6.07979	1.20343e-09	1.8526e-08	394	560	385	537	468	414	388	446	954	1133
ENSG00000175334	BANF1	protein_coding	barrier to autointegration factor 1 [Source:HGNC Symbol;Acc:HGNC:17397]	395.055	2.15493	0.354663	-6.07599	1.23227e-09	1.89525e-08	208	323	209	267	258	243	212	202	527	1307
ENSG00000162998	FRZB	protein_coding	frizzled related protein [Source:HGNC Symbol;Acc:HGNC:3959]	286.622	-2.07137	0.340966	6.075	1.23988e-09	1.90518e-08	253	279	322	340	372	378	471	351	49	95
ENSG00000196517	SLC6A9	protein_coding	solute carrier family 6 member 9 [Source:HGNC Symbol;Acc:HGNC:11056]	208.543	3.18749	0.525011	-6.07128	1.26891e-09	1.948e-08	53	106	76	75	92	93	85	76	173	1069
ENSG00000137267	TUBB2A	protein_coding	tubulin beta 2A class IIa [Source:HGNC Symbol;Acc:HGNC:12412]	215.781	2.72968	0.449881	-6.06755	1.29873e-09	1.99194e-08	114	124	100	85	128	96	65	116	269	904
ENSG00000141569	TRIM65	protein_coding	tripartite motif containing 65 [Source:HGNC Symbol;Acc:HGNC:27316]	331.539	1.60827	0.265242	-6.06343	1.33251e-09	2.04188e-08	189	241	197	286	281	236	263	232	531	763
ENSG00000130595	TNNT3	protein_coding	troponin T3, fast skeletal type [Source:HGNC Symbol;Acc:HGNC:11950]	19.0833	3.69929	0.610221	-6.06222	1.34254e-09	2.05536e-08	6	4	4	2	7	14	3	6	39	90
ENSG00000158406	HIST1H4H	protein_coding	histone cluster 1 H4 family member h [Source:HGNC Symbol;Acc:HGNC:4788]	861.618	2.73743	0.451902	-6.05756	1.382e-09	2.11383e-08	368	517	481	457	255	384	493	359	993	3685
ENSG00000131746	TNS4	protein_coding	tensin 4 [Source:HGNC Symbol;Acc:HGNC:24352]	603.923	5.79519	0.956889	-6.05629	1.39299e-09	2.12869e-08	44	23	48	50	57	51	51	85	25	4685
ENSG00000198203	SULT1C2	protein_coding	sulfotransferase family 1C member 2 [Source:HGNC Symbol;Acc:HGNC:11456]	2241.52	-4.21536	0.696252	6.05435	1.40983e-09	2.15047e-08	2427	2534	2703	3183	3299	2059	2679	3582	293	8
ENSG00000200959	SNORA74A	snoRNA	small nucleolar RNA, H/ACA box 74A [Source:HGNC Symbol;Acc:HGNC:10119]	176.151	1.74159	0.287659	-6.05436	1.4098e-09	2.15047e-08	120	195	115	96	119	152	89	104	341	391
ENSG00000184160	ADRA2C	protein_coding	adrenoceptor alpha 2C [Source:HGNC Symbol;Acc:HGNC:283]	207.96	-2.41212	0.398491	6.05313	1.42058e-09	2.16489e-08	332	344	250	168	222	192	344	183	31	53
ENSG00000142089	IFITM3	protein_coding	interferon induced transmembrane protein 3 [Source:HGNC Symbol;Acc:HGNC:5414]	2394.63	2.44226	0.403684	-6.04994	1.44896e-09	2.20613e-08	1185	2081	870	867	1336	2146	1093	964	4412	7906
ENSG00000235568	NFAM1	protein_coding	NFAT activating protein with ITAM motif 1 [Source:HGNC Symbol;Acc:HGNC:29872]	224.182	2.88584	0.477076	-6.04902	1.4573e-09	2.2168e-08	65	115	65	50	122	237	78	86	708	635
ENSG00000124126	PREX1	protein_coding	phosphatidylinositol-3,4,5-trisphosphate dependent Rac exchange factor 1 [Source:HGNC Symbol;Acc:HGNC:32594]	1080.17	1.68091	0.27801	-6.04622	1.48286e-09	2.25363e-08	591	921	771	497	757	1187	705	754	2621	1866
ENSG00000130589	HELZ2	protein_coding	helicase with zinc finger 2 [Source:HGNC Symbol;Acc:HGNC:30021]	1336.36	2.71722	0.449437	-6.04583	1.48643e-09	2.25699e-08	647	786	561	382	839	699	739	543	1575	5650
ENSG00000117528	ABCD3	protein_coding	ATP binding cassette subfamily D member 3 [Source:HGNC Symbol;Acc:HGNC:67]	1384.69	-1.95248	0.323144	6.04212	1.52104e-09	2.30745e-08	1807	1607	1324	1958	2453	1493	1313	1316	537	261
ENSG00000267414		lincRNA		58.4329	-2.42222	0.400974	6.04083	1.53322e-09	2.32381e-08	52	93	61	70	60	98	89	54	11	13
ENSG00000276903	HIST1H2AL	protein_coding	histone cluster 1 H2A family member l [Source:HGNC Symbol;Acc:HGNC:4730]	121.162	5.41017	0.895795	-6.03951	1.5458e-09	2.34074e-08	6	35	6	0	11	38	7	8	275	700
ENSG00000131773	KHDRBS3	protein_coding	KH RNA binding domain containing, signal transduction associated 3 [Source:HGNC Symbol;Acc:HGNC:18117]	247.057	-1.5384	0.254772	6.03833	1.55717e-09	2.35502e-08	310	282	277	276	307	260	285	319	124	61
ENSG00000183840	GPR39	protein_coding	G protein-coupled receptor 39 [Source:HGNC Symbol;Acc:HGNC:4496]	131.19	1.28232	0.212367	-6.03824	1.55805e-09	2.35502e-08	86	111	112	117	87	116	115	92	223	232
ENSG00000109339	MAPK10	protein_coding	mitogen-activated protein kinase 10 [Source:HGNC Symbol;Acc:HGNC:6872]	1412.59	-2.12192	0.351445	6.03771	1.56315e-09	2.36058e-08	1627	1489	1670	1616	1764	1886	1876	1706	594	153
ENSG00000131747	TOP2A	protein_coding	DNA topoisomerase II alpha [Source:HGNC Symbol;Acc:HGNC:11989]	236.999	4.46643	0.739815	-6.03723	1.56783e-09	2.36434e-08	17	131	25	7	45	264	53	21	1288	621
ENSG00000143028	SYPL2	protein_coding	synaptophysin like 2 [Source:HGNC Symbol;Acc:HGNC:27638]	316.074	-3.47153	0.575027	6.03716	1.56847e-09	2.36434e-08	430	438	228	496	584	297	304	373	7	53
ENSG00000153179	RASSF3	protein_coding	Ras association domain family member 3 [Source:HGNC Symbol;Acc:HGNC:14271]	623.928	1.58915	0.26332	-6.03507	1.58892e-09	2.393e-08	348	568	492	425	333	626	434	440	1088	1346
ENSG00000103034	NDRG4	protein_coding	NDRG family member 4 [Source:HGNC Symbol;Acc:HGNC:14466]	63.795	2.30565	0.382076	-6.03452	1.5944e-09	2.39909e-08	30	32	43	47	18	39	56	27	146	175
ENSG00000111669	TPI1	protein_coding	triosephosphate isomerase 1 [Source:HGNC Symbol;Acc:HGNC:12009]	3608.67	2.26568	0.37574	-6.02991	1.6405e-09	2.46622e-08	1611	2435	1605	3151	2964	1868	1446	1722	6715	10951
ENSG00000178425	NT5DC1	protein_coding	5'-nucleotidase domain containing 1 [Source:HGNC Symbol;Acc:HGNC:21556]	623.431	-1.98346	0.328981	6.02912	1.64856e-09	2.47611e-08	725	730	625	908	1063	571	616	736	244	109
ENSG00000138758	SEPT11	protein_coding	septin 11 [Source:HGNC Symbol;Acc:HGNC:25589]	2822.73	-0.830149	0.13772	6.0278	1.66206e-09	2.49413e-08	2766	3515	3455	2758	3225	3510	3396	2778	1874	1370
ENSG00000088179	PTPN4	protein_coding	protein tyrosine phosphatase, non-receptor type 4 [Source:HGNC Symbol;Acc:HGNC:9656]	1172.08	-1.78403	0.296039	6.02633	1.67722e-09	2.51462e-08	1590	1331	1509	1142	992	1228	1939	1397	465	281
ENSG00000284428		processed_transcript		273.415	-2.12612	0.352992	6.02313	1.71078e-09	2.56263e-08	296	313	397	426	252	206	344	391	61	74
ENSG00000141543	EIF4A3	protein_coding	eukaryotic translation initiation factor 4A3 [Source:HGNC Symbol;Acc:HGNC:18683]	707.63	1.5336	0.254634	-6.02277	1.71456e-09	2.56599e-08	498	624	515	461	520	659	485	456	1996	845
ENSG00000198753	PLXNB3	protein_coding	plexin B3 [Source:HGNC Symbol;Acc:HGNC:9105]	42.8035	2.06543	0.343038	-6.02099	1.73354e-09	2.59207e-08	21	25	27	23	22	23	42	31	136	71
ENSG00000187583	PLEKHN1	protein_coding	pleckstrin homology domain containing N1 [Source:HGNC Symbol;Acc:HGNC:25284]	46.8716	3.74742	0.622517	-6.0198	1.74637e-09	2.60891e-08	6	20	26	9	5	25	14	7	83	234
ENSG00000184371	CSF1	protein_coding	colony stimulating factor 1 [Source:HGNC Symbol;Acc:HGNC:2432]	759.634	1.89823	0.315389	-6.0187	1.75823e-09	2.62428e-08	446	610	419	260	512	591	569	625	1615	1737
ENSG00000168495	POLR3D	protein_coding	RNA polymerase III subunit D [Source:HGNC Symbol;Acc:HGNC:1080]	445.804	1.33399	0.221648	-6.01849	1.76048e-09	2.62529e-08	308	412	335	367	421	278	321	356	1004	616
ENSG00000089692	LAG3	protein_coding	lymphocyte activating 3 [Source:HGNC Symbol;Acc:HGNC:6476]	94.0596	3.52316	0.585551	-6.01684	1.77859e-09	2.64992e-08	29	34	35	10	21	30	79	13	455	210
ENSG00000150990	DHX37	protein_coding	DEAH-box helicase 37 [Source:HGNC Symbol;Acc:HGNC:17210]	386.776	1.59712	0.265456	-6.01649	1.78235e-09	2.65315e-08	280	334	281	271	298	274	297	223	555	937
ENSG00000151006	PRSS53	protein_coding	serine protease 53 [Source:HGNC Symbol;Acc:HGNC:34407]	45.2891	2.11755	0.352299	-6.01066	1.84771e-09	2.748e-08	20	28	34	17	23	34	34	33	152	72
ENSG00000137699	TRIM29	protein_coding	tripartite motif containing 29 [Source:HGNC Symbol;Acc:HGNC:17274]	4278.68	8.91255	1.4832	-6.009	1.86674e-09	2.77383e-08	33	24	97	35	42	73	48	11	7	35440
ENSG00000078687	TNRC6C	protein_coding	trinucleotide repeat containing 6C [Source:HGNC Symbol;Acc:HGNC:29318]	649.039	-1.11547	0.185646	6.00859	1.87145e-09	2.77834e-08	735	692	826	690	708	715	779	785	340	282
ENSG00000173110	HSPA6	protein_coding	heat shock protein family A (Hsp70) member 6 [Source:HGNC Symbol;Acc:HGNC:5239]	108.375	3.15136	0.524532	-6.00795	1.87879e-09	2.78677e-08	39	44	24	14	69	48	49	57	198	462
ENSG00000071539	TRIP13	protein_coding	thyroid hormone receptor interactor 13 [Source:HGNC Symbol;Acc:HGNC:12307]	56.0309	2.71642	0.452222	-6.00683	1.89191e-09	2.80373e-08	20	32	20	58	22	29	13	23	178	145
ENSG00000101849	TBL1X	protein_coding	transducin beta like 1 X-linked [Source:HGNC Symbol;Acc:HGNC:11585]	1059.81	-1.06751	0.177739	6.00606	1.90084e-09	2.81446e-08	1069	1380	1281	1421	1039	1207	1226	1078	622	433
ENSG00000049768	FOXP3	protein_coding	forkhead box P3 [Source:HGNC Symbol;Acc:HGNC:6106]	22.9589	3.74279	0.623374	-6.00409	1.9241e-09	2.84637e-08	5	3	8	4	10	10	9	5	29	124
ENSG00000185201	IFITM2	protein_coding	interferon induced transmembrane protein 2 [Source:HGNC Symbol;Acc:HGNC:5413]	1260.99	2.57996	0.429717	-6.00385	1.92693e-09	2.848e-08	526	1089	360	421	609	1009	632	602	2227	4486
ENSG00000197083	ZNF300P1	transcribed_unprocessed_pseudogene	zinc finger protein 300 pseudogene 1 [Source:HGNC Symbol;Acc:HGNC:27032]	89.0852	-3.64025	0.606334	6.00371	1.92861e-09	2.848e-08	204	84	84	129	91	49	103	129	7	9
ENSG00000151612	ZNF827	protein_coding	zinc finger protein 827 [Source:HGNC Symbol;Acc:HGNC:27193]	799.217	-0.875536	0.145889	6.00137	1.95662e-09	2.88679e-08	823	972	870	980	928	866	924	833	454	429
ENSG00000134343	ANO3	protein_coding	anoctamin 3 [Source:HGNC Symbol;Acc:HGNC:14004]	97.3655	-3.72062	0.620018	6.00082	1.96325e-09	2.89402e-08	209	91	90	144	41	153	153	86	11	6
ENSG00000138074	SLC5A6	protein_coding	solute carrier family 5 member 6 [Source:HGNC Symbol;Acc:HGNC:11041]	885.773	3.80848	0.634821	-5.99931	1.98164e-09	2.91854e-08	249	285	229	228	280	237	266	239	373	5450
ENSG00000138678	GPAT3	protein_coding	glycerol-3-phosphate acyltransferase 3 [Source:HGNC Symbol;Acc:HGNC:28157]	972.239	-4.05415	0.675846	5.99863	1.98984e-09	2.92803e-08	1500	610	439	3359	1489	650	848	738	64	68
ENSG00000166803	PCLAF	protein_coding	PCNA clamp associated factor [Source:HGNC Symbol;Acc:HGNC:28961]	20.1444	2.95911	0.493583	-5.99517	2.03274e-09	2.98852e-08	5	12	9	6	8	16	7	8	99	30
ENSG00000104738	MCM4	protein_coding	minichromosome maintenance complex component 4 [Source:HGNC Symbol;Acc:HGNC:6947]	530.276	1.71129	0.285513	-5.99376	2.0504e-09	3.01183e-08	308	437	409	278	258	507	441	362	1461	796
ENSG00000276231	PIK3R6	protein_coding	phosphoinositide-3-kinase regulatory subunit 6 [Source:HGNC Symbol;Acc:HGNC:27101]	49.5541	3.05823	0.51035	-5.99242	2.06746e-09	3.03422e-08	11	20	19	6	29	39	30	13	206	111
ENSG00000197943	PLCG2	protein_coding	phospholipase C gamma 2 [Source:HGNC Symbol;Acc:HGNC:9066]	1593.91	-1.71125	0.285713	5.98939	2.10634e-09	3.08856e-08	1812	1581	2015	1953	2152	1896	1604	2056	763	318
ENSG00000075624	ACTB	protein_coding	actin beta [Source:HGNC Symbol;Acc:HGNC:132]	44303.6	2.73808	0.4573	-5.9875	2.13096e-09	3.12191e-08	22336	29426	20861	15094	19657	25273	19126	19007	45901	193732
ENSG00000149257	SERPINH1	protein_coding	serpin family H member 1 [Source:HGNC Symbol;Acc:HGNC:1546]	2360.46	3.34165	0.558225	-5.98622	2.14779e-09	3.14381e-08	780	1031	618	601	983	1234	893	742	1733	12718
ENSG00000103495	MAZ	protein_coding	MYC associated zinc finger protein [Source:HGNC Symbol;Acc:HGNC:6914]	1105.55	2.46598	0.412098	-5.98395	2.17791e-09	3.1851e-08	497	786	527	664	589	650	538	524	1237	4343
ENSG00000120279	MYCT1	protein_coding	MYC target 1 [Source:HGNC Symbol;Acc:HGNC:23172]	134.719	-2.39004	0.399447	5.98336	2.18581e-09	3.19385e-08	152	162	138	139	129	176	249	171	47	12
ENSG00000123989	CHPF	protein_coding	chondroitin polymerizing factor [Source:HGNC Symbol;Acc:HGNC:24291]	1547.86	3.27115	0.547188	-5.9781	2.25757e-09	3.29582e-08	644	683	611	483	574	562	565	517	1050	8281
ENSG00000206585	RNVU1-7	snRNA	RNA, variant U1 small nuclear 7 [Source:HGNC Symbol;Acc:HGNC:37500]	26.7286	2.94728	0.493069	-5.97741	2.26713e-09	3.30688e-08	9	14	21	9	9	16	10	6	48	108
ENSG00000071564	TCF3	protein_coding	transcription factor 3 [Source:HGNC Symbol;Acc:HGNC:11633]	553.383	1.73374	0.290282	-5.97262	2.33477e-09	3.4002e-08	341	486	409	386	318	443	376	345	781	1459
ENSG00000196155	PLEKHG4	protein_coding	pleckstrin homology and RhoGEF domain containing G4 [Source:HGNC Symbol;Acc:HGNC:24501]	157.55	2.36679	0.396276	-5.97259	2.33519e-09	3.4002e-08	85	94	117	57	58	95	150	52	358	448
ENSG00000240950		processed_pseudogene		43.9867	2.7243	0.456184	-5.97192	2.34471e-09	3.41108e-08	17	23	19	25	14	29	24	19	60	180
ENSG00000173267	SNCG	protein_coding	synuclein gamma [Source:HGNC Symbol;Acc:HGNC:11141]	222.873	3.96773	0.664661	-5.96956	2.37893e-09	3.45785e-08	46	48	47	59	50	99	35	79	124	1381
ENSG00000123146	ADGRE5	protein_coding	adhesion G protein-coupled receptor E5 [Source:HGNC Symbol;Acc:HGNC:1711]	1225.5	2.24406	0.375989	-5.96843	2.39546e-09	3.47582e-08	621	1261	538	330	701	876	669	809	3082	3024
ENSG00000198829	SUCNR1	protein_coding	succinate receptor 1 [Source:HGNC Symbol;Acc:HGNC:4542]	587.355	-3.50764	0.587698	5.96843	2.39545e-09	3.47582e-08	827	542	287	1341	1054	609	394	755	99	24
ENSG00000179958	DCTPP1	protein_coding	dCTP pyrophosphatase 1 [Source:HGNC Symbol;Acc:HGNC:28777]	240.476	1.92569	0.322667	-5.96803	2.40141e-09	3.48142e-08	110	200	155	159	164	198	125	158	360	684
ENSG00000128245	YWHAH	protein_coding	tyrosine 3-monooxygenase/tryptophan 5-monooxygenase activation protein eta [Source:HGNC Symbol;Acc:HGNC:12853]	1009.09	1.44134	0.24156	-5.96677	2.41998e-09	3.5053e-08	707	1079	876	497	740	885	690	716	2054	1725
ENSG00000103152	MPG	protein_coding	N-methylpurine DNA glycosylase [Source:HGNC Symbol;Acc:HGNC:7211]	255.194	2.31306	0.387775	-5.96495	2.44714e-09	3.54079e-08	122	180	118	163	181	160	139	108	330	911
ENSG00000203880	PCMTD2	protein_coding	protein-L-isoaspartate (D-aspartate) O-methyltransferase domain containing 2 [Source:HGNC Symbol;Acc:HGNC:15882]	235.263	-1.77437	0.297472	5.96484	2.44874e-09	3.54079e-08	197	312	306	270	275	328	344	227	111	42
ENSG00000144837	PLA1A	protein_coding	phospholipase A1 member A [Source:HGNC Symbol;Acc:HGNC:17661]	112.755	-1.98421	0.332697	5.96402	2.46109e-09	3.55558e-08	91	182	124	117	187	126	121	144	41	22
ENSG00000050730	TNIP3	protein_coding	TNFAIP3 interacting protein 3 [Source:HGNC Symbol;Acc:HGNC:19315]	18.313	4.15233	0.696641	-5.96051	2.51453e-09	3.62964e-08	3	6	1	1	4	9	8	3	122	25
ENSG00000112578	BYSL	protein_coding	bystin like [Source:HGNC Symbol;Acc:HGNC:1157]	130.718	1.88925	0.316994	-5.95989	2.52404e-09	3.6402e-08	99	131	78	68	97	83	68	73	225	341
ENSG00000163898	LIPH	protein_coding	lipase H [Source:HGNC Symbol;Acc:HGNC:18483]	211.478	-2.7662	0.46425	5.95843	2.54673e-09	3.66975e-08	234	312	440	258	103	230	316	200	48	23
ENSG00000117877	CD3EAP	protein_coding	CD3e molecule associated protein [Source:HGNC Symbol;Acc:HGNC:24219]	62.2369	2.31149	0.387993	-5.95754	2.56062e-09	3.68659e-08	25	48	29	34	44	43	31	32	92	213
ENSG00000166473	PKD1L2	polymorphic_pseudogene	polycystin 1 like 2 (gene/pseudogene) [Source:HGNC Symbol;Acc:HGNC:21715]	230.422	5.8275	0.978379	-5.95628	2.58042e-09	3.71189e-08	10	7	18	16	20	28	24	31	11	1789
ENSG00000134369	NAV1	protein_coding	neuron navigator 1 [Source:HGNC Symbol;Acc:HGNC:15989]	1476.27	2.17149	0.364587	-5.95603	2.58438e-09	3.71437e-08	679	1205	880	773	710	1133	1109	688	2062	4842
ENSG00000131899	LLGL1	protein_coding	LLGL1, scribble cell polarity complex component [Source:HGNC Symbol;Acc:HGNC:6628]	512.958	1.82237	0.306082	-5.95387	2.61871e-09	3.76047e-08	276	426	354	304	315	415	349	358	714	1426
ENSG00000105699	LSR	protein_coding	lipolysis stimulated lipoprotein receptor [Source:HGNC Symbol;Acc:HGNC:29572]	1038.2	3.10973	0.522635	-5.95009	2.67987e-09	3.84499e-08	411	608	444	330	387	458	418	332	819	5255
ENSG00000104774	MAN2B1	protein_coding	mannosidase alpha class 2B member 1 [Source:HGNC Symbol;Acc:HGNC:6826]	800.228	2.18981	0.368165	-5.94791	2.71593e-09	3.89338e-08	358	669	350	448	547	700	418	379	1213	2568
ENSG00000053702	NRIP2	protein_coding	nuclear receptor interacting protein 2 [Source:HGNC Symbol;Acc:HGNC:23078]	144.743	-2.34504	0.394345	5.94667	2.73659e-09	3.91963e-08	182	122	166	196	186	128	203	212	21	40
ENSG00000092295	TGM1	protein_coding	transglutaminase 1 [Source:HGNC Symbol;Acc:HGNC:11777]	254.276	5.48254	0.922282	-5.94454	2.77241e-09	3.96753e-08	18	20	43	23	8	24	36	40	25	1929
ENSG00000181588	MEX3D	protein_coding	mex-3 RNA binding family member D [Source:HGNC Symbol;Acc:HGNC:16734]	501.051	3.08786	0.519713	-5.94147	2.82484e-09	4.03909e-08	183	281	223	146	201	221	206	189	402	2517
ENSG00000163154	TNFAIP8L2	protein_coding	TNF alpha induced protein 8 like 2 [Source:HGNC Symbol;Acc:HGNC:26277]	25.2617	2.74764	0.462545	-5.94026	2.84568e-09	4.06082e-08	9	21	5	5	12	20	16	10	80	67
ENSG00000167323	STIM1	protein_coding	stromal interaction molecule 1 [Source:HGNC Symbol;Acc:HGNC:11386]	900.936	1.3625	0.229364	-5.94035	2.84414e-09	4.06082e-08	564	939	714	584	717	818	610	698	1412	1788
ENSG00000171051	FPR1	protein_coding	formyl peptide receptor 1 [Source:HGNC Symbol;Acc:HGNC:3826]	223.583	3.75712	0.632494	-5.94017	2.84735e-09	4.06082e-08	80	152	21	18	69	102	31	59	863	734
ENSG00000141562	NARF	protein_coding	nuclear prelamin A recognition factor [Source:HGNC Symbol;Acc:HGNC:29916]	481.054	1.31417	0.221348	-5.93713	2.90061e-09	4.13324e-08	367	429	377	362	274	500	365	367	1026	699
ENSG00000164241	C5orf63	protein_coding	chromosome 5 open reading frame 63 [Source:HGNC Symbol;Acc:HGNC:40051]	91.6827	-2.2161	0.37332	5.9362	2.91699e-09	4.15304e-08	93	112	151	87	85	112	160	93	29	15
ENSG00000187824	TMEM220	protein_coding	transmembrane protein 220 [Source:HGNC Symbol;Acc:HGNC:33757]	118.377	-2.28392	0.384787	5.93555	2.92866e-09	4.16609e-08	92	112	117	222	170	155	144	138	25	28
ENSG00000160161	CILP2	protein_coding	cartilage intermediate layer protein 2 [Source:HGNC Symbol;Acc:HGNC:24213]	56.2919	5.55704	0.93637	-5.93467	2.94441e-09	4.18493e-08	5	4	6	2	2	7	12	7	9	426
ENSG00000030110	BAK1	protein_coding	BCL2 antagonist/killer 1 [Source:HGNC Symbol;Acc:HGNC:949]	198.491	2.10186	0.354232	-5.93358	2.96404e-09	4.20924e-08	108	176	127	107	130	113	138	88	278	631
ENSG00000142252	GEMIN7	protein_coding	gem nuclear organelle associated protein 7 [Source:HGNC Symbol;Acc:HGNC:20045]	116.983	1.96901	0.331896	-5.9326	2.98183e-09	4.23089e-08	59	94	74	105	61	80	62	71	190	328
ENSG00000018280	SLC11A1	protein_coding	solute carrier family 11 member 1 [Source:HGNC Symbol;Acc:HGNC:10907]	461.1	3.62665	0.611345	-5.93225	2.98814e-09	4.23625e-08	98	205	158	23	153	323	83	132	1683	1530
ENSG00000116663	FBXO6	protein_coding	F-box protein 6 [Source:HGNC Symbol;Acc:HGNC:13585]	80.1234	2.04245	0.344327	-5.93171	2.99802e-09	4.24304e-08	31	70	36	53	67	71	37	43	166	204
ENSG00000172201	ID4	protein_coding	inhibitor of DNA binding 4, HLH protein [Source:HGNC Symbol;Acc:HGNC:5363]	609.561	-1.98686	0.334956	5.93172	2.99774e-09	4.24304e-08	975	614	676	636	606	717	1101	515	165	167
ENSG00000055163	CYFIP2	protein_coding	cytoplasmic FMR1 interacting protein 2 [Source:HGNC Symbol;Acc:HGNC:13760]	6483.14	-2.96102	0.499315	5.93017	3.02623e-09	4.27933e-08	7420	7566	11848	11470	5806	3980	7188	8444	1620	356
ENSG00000111186	WNT5B	protein_coding	Wnt family member 5B [Source:HGNC Symbol;Acc:HGNC:16265]	50.9347	1.58225	0.266829	-5.92986	3.03202e-09	4.28277e-08	34	32	43	30	38	39	40	41	99	101
ENSG00000157191	NECAP2	protein_coding	NECAP endocytosis associated 2 [Source:HGNC Symbol;Acc:HGNC:25528]	785.298	1.90837	0.321829	-5.92976	3.0338e-09	4.28277e-08	376	724	476	455	478	752	492	438	1218	2178
ENSG00000173039	RELA	protein_coding	RELA proto-oncogene, NF-kB subunit [Source:HGNC Symbol;Acc:HGNC:9955]	988.363	1.36037	0.229468	-5.92837	3.05951e-09	4.31541e-08	778	904	709	710	760	836	722	744	1408	2074
ENSG00000161016	RPL8	protein_coding	ribosomal protein L8 [Source:HGNC Symbol;Acc:HGNC:10368]	6646.96	2.54446	0.429291	-5.92711	3.08303e-09	4.34492e-08	2789	4734	2766	4429	3964	3793	2531	2833	8081	26314
ENSG00000116863	ADPRHL2	protein_coding	ADP-ribosylhydrolase like 2 [Source:HGNC Symbol;Acc:HGNC:21304]	337.422	2.06158	0.347835	-5.9269	3.08703e-09	4.34687e-08	199	275	178	210	294	201	147	190	523	1011
ENSG00000173762	CD7	protein_coding	CD7 molecule [Source:HGNC Symbol;Acc:HGNC:1695]	62.1141	3.46659	0.584924	-5.92656	3.09346e-09	4.35226e-08	15	36	20	3	23	43	24	9	242	183
ENSG00000188372	ZP3	protein_coding	zona pellucida glycoprotein 3 [Source:HGNC Symbol;Acc:HGNC:13189]	21.6134	3.39252	0.572469	-5.92612	3.1018e-09	4.36031e-08	12	8	6	1	12	12	5	5	51	89
ENSG00000158517	NCF1	protein_coding	neutrophil cytosolic factor 1 [Source:HGNC Symbol;Acc:HGNC:7660]	34.7571	4.09431	0.691319	-5.92246	3.17157e-09	4.45088e-08	3	12	3	1	14	21	8	7	197	74
ENSG00000160211	G6PD	protein_coding	glucose-6-phosphate dehydrogenase [Source:HGNC Symbol;Acc:HGNC:4057]	517.936	2.27023	0.383317	-5.9226	3.16896e-09	4.45088e-08	273	327	259	272	365	388	241	283	657	1827
ENSG00000140853	NLRC5	protein_coding	NLR family CARD domain containing 5 [Source:HGNC Symbol;Acc:HGNC:29933]	1369.14	2.36552	0.399667	-5.91872	3.24454e-09	4.54945e-08	497	969	672	397	629	1412	991	646	4533	2723
ENSG00000175130	MARCKSL1	protein_coding	MARCKS like 1 [Source:HGNC Symbol;Acc:HGNC:7142]	489.38	2.37888	0.402037	-5.91706	3.27746e-09	4.59175e-08	240	546	216	181	170	401	280	186	1280	1262
ENSG00000149781	FERMT3	protein_coding	fermitin family member 3 [Source:HGNC Symbol;Acc:HGNC:23151]	298.172	2.68786	0.454294	-5.91656	3.28752e-09	4.60198e-08	98	203	102	57	154	286	160	128	776	901
ENSG00000042753	AP2S1	protein_coding	adaptor related protein complex 2 subunit sigma 1 [Source:HGNC Symbol;Acc:HGNC:565]	752.22	2.96494	0.501256	-5.91502	3.31825e-09	4.63878e-08	302	378	248	369	423	354	229	307	699	3582
ENSG00000134684	YARS	protein_coding	tyrosyl-tRNA synthetase [Source:HGNC Symbol;Acc:HGNC:12840]	736.175	1.84695	0.31225	-5.91497	3.31938e-09	4.63878e-08	426	630	436	506	508	581	454	444	991	2100
ENSG00000184162	NR2C2AP	protein_coding	nuclear receptor 2C2 associated protein [Source:HGNC Symbol;Acc:HGNC:30763]	81.2445	2.07706	0.351186	-5.91442	3.33047e-09	4.65038e-08	42	63	42	46	49	65	49	50	117	253
ENSG00000010292	NCAPD2	protein_coding	non-SMC condensin I complex subunit D2 [Source:HGNC Symbol;Acc:HGNC:24305]	827.619	2.04432	0.345679	-5.91393	3.34036e-09	4.6596e-08	406	654	525	559	437	636	513	463	1086	2620
ENSG00000188283	ZNF383	protein_coding	zinc finger protein 383 [Source:HGNC Symbol;Acc:HGNC:18609]	252.229	-1.12239	0.189792	5.91382	3.34266e-09	4.6596e-08	243	324	322	287	272	279	314	278	148	95
ENSG00000166689	PLEKHA7	protein_coding	pleckstrin homology domain containing A7 [Source:HGNC Symbol;Acc:HGNC:27049]	1684.73	-1.58903	0.268836	5.91079	3.40476e-09	4.7422e-08	1940	1721	1732	2443	2528	1640	1807	2009	560	621
ENSG00000185442	FAM174B	protein_coding	family with sequence similarity 174 member B [Source:HGNC Symbol;Acc:HGNC:34339]	233.921	2.91908	0.493975	-5.90936	3.43434e-09	4.77542e-08	80	87	103	90	131	136	94	107	226	1093
ENSG00000187134	AKR1C1	protein_coding	aldo-keto reductase family 1 member C1 [Source:HGNC Symbol;Acc:HGNC:384]	294.685	-2.38086	0.402895	5.90939	3.43386e-09	4.77542e-08	298	459	331	435	467	461	248	205	99	31
ENSG00000105202	FBL	protein_coding	fibrillarin [Source:HGNC Symbol;Acc:HGNC:3599]	640.187	2.25358	0.381504	-5.90709	3.48209e-09	4.83778e-08	342	425	391	363	363	473	312	328	768	2279
ENSG00000125826	RBCK1	protein_coding	RANBP2-type and C3HC4-type zinc finger containing 1 [Source:HGNC Symbol;Acc:HGNC:15864]	1182.13	1.97284	0.334237	-5.90251	3.58021e-09	4.96996e-08	630	895	771	673	715	914	826	708	1513	3651
ENSG00000145685	LHFPL2	protein_coding	LHFPL tetraspan subfamily member 2 [Source:HGNC Symbol;Acc:HGNC:6588]	468.204	2.28593	0.387291	-5.90234	3.58377e-09	4.97077e-08	276	409	195	122	307	347	290	234	1700	755
ENSG00000026297	RNASET2	protein_coding	ribonuclease T2 [Source:HGNC Symbol;Acc:HGNC:21686]	904.806	3.35718	0.568974	-5.90041	3.62607e-09	5.02526e-08	173	390	338	222	229	609	437	243	5709	756
ENSG00000183258	DDX41	protein_coding	DEAD-box helicase 41 [Source:HGNC Symbol;Acc:HGNC:18674]	577.83	1.51174	0.256415	-5.89566	3.73188e-09	5.1676e-08	363	556	356	495	420	490	407	381	868	1298
ENSG00000164761	TNFRSF11B	protein_coding	TNF receptor superfamily member 11b [Source:HGNC Symbol;Acc:HGNC:11909]	467.659	-2.6009	0.44117	5.89545	3.73664e-09	5.1699e-08	732	687	484	668	629	512	678	218	55	110
ENSG00000101003	GINS1	protein_coding	GINS complex subunit 1 [Source:HGNC Symbol;Acc:HGNC:28980]	117.192	2.34058	0.397273	-5.89161	3.82457e-09	5.28716e-08	37	133	72	48	47	92	68	44	341	268
ENSG00000128011	LRFN1	protein_coding	leucine rich repeat and fibronectin type III domain containing 1 [Source:HGNC Symbol;Acc:HGNC:29290]	35.7391	3.48733	0.592262	-5.88816	3.9053e-09	5.3943e-08	13	10	10	10	8	23	10	12	38	189
ENSG00000170312	CDK1	protein_coding	cyclin dependent kinase 1 [Source:HGNC Symbol;Acc:HGNC:1722]	84.903	2.33648	0.396913	-5.88662	3.9418e-09	5.44021e-08	28	64	59	39	29	80	62	29	277	169
ENSG00000177602	HASPIN	protein_coding	histone H3 associated protein kinase [Source:HGNC Symbol;Acc:HGNC:19682]	36.2266	4.71339	0.800891	-5.88519	3.97597e-09	5.48283e-08	3	9	17	1	3	11	5	1	62	212
ENSG00000142611	PRDM16	protein_coding	PR/SET domain 16 [Source:HGNC Symbol;Acc:HGNC:14000]	501.348	-3.63004	0.617121	5.88221	4.04825e-09	5.57789e-08	592	611	983	664	268	497	795	599	9	76
ENSG00000142765	SYTL1	protein_coding	synaptotagmin like 1 [Source:HGNC Symbol;Acc:HGNC:15584]	229.691	4.07124	0.692226	-5.88137	4.06877e-09	5.60153e-08	41	68	51	19	51	117	51	59	144	1432
ENSG00000101115	SALL4	protein_coding	spalt like transcription factor 4 [Source:HGNC Symbol;Acc:HGNC:15924]	58.8859	4.30326	0.731992	-5.87884	4.13159e-09	5.68332e-08	12	12	17	7	8	18	20	8	27	387
ENSG00000169604	ANTXR1	protein_coding	anthrax toxin receptor 1 [Source:HGNC Symbol;Acc:HGNC:21014]	1740.91	2.30633	0.39236	-5.87811	4.14986e-09	5.70374e-08	944	1203	907	803	1058	1179	1036	869	1995	6405
ENSG00000105755	ETHE1	protein_coding	ETHE1, persulfide dioxygenase [Source:HGNC Symbol;Acc:HGNC:23287]	458.529	3.1489	0.535818	-5.87681	4.1825e-09	5.74387e-08	165	254	123	186	247	212	110	169	422	2294
ENSG00000119711	ALDH6A1	protein_coding	aldehyde dehydrogenase 6 family member A1 [Source:HGNC Symbol;Acc:HGNC:7179]	5844.66	-4.70788	0.801505	5.8738	4.25914e-09	5.84431e-08	6622	4926	2131	18782	16155	1899	2069	5861	330	192
ENSG00000162373	BEND5	protein_coding	BEN domain containing 5 [Source:HGNC Symbol;Acc:HGNC:25668]	102.16	-1.83632	0.312677	5.87289	4.28262e-09	5.87169e-08	113	123	109	161	103	142	127	100	43	20
ENSG00000185437	SH3BGR	protein_coding	SH3 domain binding glutamate rich protein [Source:HGNC Symbol;Acc:HGNC:10822]	54.9348	-2.63059	0.448005	5.87179	4.31112e-09	5.90591e-08	56	64	53	99	70	54	68	74	14	6
ENSG00000136942	RPL35	protein_coding	ribosomal protein L35 [Source:HGNC Symbol;Acc:HGNC:10344]	2104.31	2.44569	0.416663	-5.8697	4.36573e-09	5.97582e-08	882	1603	920	1404	1304	1350	816	911	2702	7921
ENSG00000167645	YIF1B	protein_coding	Yip1 interacting factor homolog B, membrane trafficking protein [Source:HGNC Symbol;Acc:HGNC:30511]	292.791	2.69524	0.459369	-5.86727	4.43037e-09	6.05932e-08	118	156	127	151	161	178	135	122	287	1277
ENSG00000019485	PRDM11	protein_coding	PR/SET domain 11 [Source:HGNC Symbol;Acc:HGNC:13996]	401.73	-1.47357	0.25116	5.86706	4.43583e-09	6.06182e-08	398	530	591	435	400	370	534	509	153	152
ENSG00000271553		lincRNA		44.4581	-2.93346	0.500099	5.86576	4.47086e-09	6.10469e-08	45	71	65	46	44	46	82	44	6	7
ENSG00000006756	ARSD	protein_coding	arylsulfatase D [Source:HGNC Symbol;Acc:HGNC:717]	1767.42	-1.86908	0.318679	5.8651	4.48855e-09	6.11882e-08	1379	3106	1919	2181	2710	1359	2151	2218	664	401
ENSG00000235652		antisense		83.6672	-1.71951	0.293171	5.86521	4.48565e-09	6.11882e-08	98	115	83	106	100	83	121	90	33	22
ENSG00000177885	GRB2	protein_coding	growth factor receptor bound protein 2 [Source:HGNC Symbol;Acc:HGNC:4566]	1599.78	1.40086	0.238886	-5.86415	4.51437e-09	6.14899e-08	1011	1537	936	1369	1503	1497	974	1086	3486	2456
ENSG00000140939	NOL3	protein_coding	nucleolar protein 3 [Source:HGNC Symbol;Acc:HGNC:7869]	213.253	1.59968	0.272799	-5.86395	4.51997e-09	6.15158e-08	117	134	153	135	187	170	185	160	348	483
ENSG00000117411	B4GALT2	protein_coding	beta-1,4-galactosyltransferase 2 [Source:HGNC Symbol;Acc:HGNC:925]	346.514	1.95895	0.334188	-5.86182	4.57808e-09	6.22558e-08	168	281	228	243	203	243	239	202	459	1051
ENSG00000231313	CLIC1P1	processed_pseudogene	chloride intracellular channel 1 pseudogene 1 [Source:HGNC Symbol;Acc:HGNC:32691]	39.6665	2.65601	0.453314	-5.8591	4.65393e-09	6.32358e-08	14	37	13	22	13	26	11	23	83	135
ENSG00000126067	PSMB2	protein_coding	proteasome subunit beta 2 [Source:HGNC Symbol;Acc:HGNC:9539]	832.675	1.61571	0.275773	-5.85884	4.66105e-09	6.3281e-08	506	757	487	734	737	594	495	530	1344	1916
ENSG00000083845	RPS5	protein_coding	ribosomal protein S5 [Source:HGNC Symbol;Acc:HGNC:10426]	3248.51	2.9235	0.499042	-5.85823	4.67825e-09	6.34628e-08	1035	1874	1119	1791	1715	1721	1122	1183	3053	15265
ENSG00000140931	CMTM3	protein_coding	CKLF like MARVEL transmembrane domain containing 3 [Source:HGNC Symbol;Acc:HGNC:19174]	317.349	2.6714	0.456024	-5.85802	4.68405e-09	6.34898e-08	120	273	112	88	139	230	166	144	472	1242
ENSG00000121797	CCRL2	protein_coding	C-C motif chemokine receptor like 2 [Source:HGNC Symbol;Acc:HGNC:1612]	47.0198	2.80592	0.479008	-5.85776	4.6916e-09	6.35403e-08	16	24	14	17	21	34	35	16	234	58
ENSG00000144152	FBLN7	protein_coding	fibulin 7 [Source:HGNC Symbol;Acc:HGNC:26740]	79.7948	2.74516	0.468648	-5.85762	4.6954e-09	6.35403e-08	26	56	27	22	20	65	44	48	162	285
ENSG00000014138	POLA2	protein_coding	DNA polymerase alpha 2, accessory subunit [Source:HGNC Symbol;Acc:HGNC:30073]	199.57	1.62517	0.277552	-5.85536	4.75967e-09	6.43306e-08	89	166	167	140	128	169	171	130	330	456
ENSG00000135636	DYSF	protein_coding	dysferlin [Source:HGNC Symbol;Acc:HGNC:3097]	1027	1.4891	0.254323	-5.85516	4.76537e-09	6.43306e-08	642	883	535	866	901	822	830	713	1658	2179
ENSG00000206052	DOK6	protein_coding	docking protein 6 [Source:HGNC Symbol;Acc:HGNC:28301]	209.962	-2.63548	0.45011	5.85518	4.76484e-09	6.43306e-08	268	349	108	262	429	236	176	242	46	30
ENSG00000158869	FCER1G	protein_coding	Fc fragment of IgE receptor Ig [Source:HGNC Symbol;Acc:HGNC:3611]	204.868	3.20341	0.547596	-5.84995	4.91711e-09	6.63253e-08	46	153	26	54	129	135	62	46	818	523
ENSG00000165169	DYNLT3	protein_coding	dynein light chain Tctex-type 3 [Source:HGNC Symbol;Acc:HGNC:11694]	378.059	-1.75152	0.299534	5.84747	4.99105e-09	6.72683e-08	449	451	399	505	626	469	455	257	150	95
ENSG00000125447	GGA3	protein_coding	golgi associated, gamma adaptin ear containing, ARF binding protein 3 [Source:HGNC Symbol;Acc:HGNC:17079]	597.907	0.929487	0.158982	-5.84649	5.02039e-09	6.7609e-08	462	524	541	483	485	586	566	499	885	886
ENSG00000225663	MCRIP1	protein_coding	MAPK regulated corepressor interacting protein 1 [Source:HGNC Symbol;Acc:HGNC:28007]	544.783	2.08221	0.356212	-5.84543	5.05269e-09	6.79891e-08	292	433	282	332	422	341	322	296	701	1766
ENSG00000071054	MAP4K4	protein_coding	mitogen-activated protein kinase kinase kinase kinase 4 [Source:HGNC Symbol;Acc:HGNC:6866]	1382.97	1.17186	0.200522	-5.84404	5.09511e-09	6.85046e-08	1072	1340	939	1004	1104	1504	1260	882	2594	2036
ENSG00000115109	EPB41L5	protein_coding	erythrocyte membrane protein band 4.1 like 5 [Source:HGNC Symbol;Acc:HGNC:19819]	1619.09	-1.73106	0.296257	5.84309	5.12408e-09	6.88386e-08	1989	1768	2016	2174	1924	1795	1887	1786	349	662
ENSG00000117385	P3H1	protein_coding	prolyl 3-hydroxylase 1 [Source:HGNC Symbol;Acc:HGNC:19316]	467.454	2.32681	0.39833	-5.84142	5.1757e-09	6.94761e-08	199	310	258	171	248	374	298	277	627	1659
ENSG00000141503	MINK1	protein_coding	misshapen like kinase 1 [Source:HGNC Symbol;Acc:HGNC:17565]	2127.25	2.28053	0.390556	-5.83919	5.24553e-09	7.03568e-08	1129	1392	1068	1458	1134	1319	1230	1109	2436	7749
ENSG00000184216	IRAK1	protein_coding	interleukin 1 receptor associated kinase 1 [Source:HGNC Symbol;Acc:HGNC:6112]	1086.74	2.07794	0.356118	-5.83499	5.37938e-09	7.2094e-08	493	804	557	726	965	859	488	555	1715	3256
ENSG00000240342	RPS2P5	processed_pseudogene	ribosomal protein S2 pseudogene 5 [Source:HGNC Symbol;Acc:HGNC:31386]	314.669	3.37485	0.578403	-5.83478	5.38629e-09	7.21286e-08	47	210	87	94	141	122	91	119	303	1649
ENSG00000118503	TNFAIP3	protein_coding	TNF alpha induced protein 3 [Source:HGNC Symbol;Acc:HGNC:11896]	1174.82	2.55452	0.437844	-5.83431	5.40148e-09	7.22506e-08	439	519	646	233	664	1173	584	643	3866	2669
ENSG00000119139	TJP2	protein_coding	tight junction protein 2 [Source:HGNC Symbol;Acc:HGNC:11828]	133.718	-1.78044	0.305171	5.83423	5.40406e-09	7.22506e-08	210	190	153	127	172	152	142	127	38	45
ENSG00000177084	POLE	protein_coding	DNA polymerase epsilon, catalytic subunit [Source:HGNC Symbol;Acc:HGNC:9177]	757.918	2.21748	0.380103	-5.83389	5.41492e-09	7.23378e-08	357	487	578	357	368	471	565	414	993	2590
ENSG00000147536	GINS4	protein_coding	GINS complex subunit 4 [Source:HGNC Symbol;Acc:HGNC:28226]	63.8776	2.69279	0.461636	-5.83313	5.43961e-09	7.26094e-08	21	50	41	11	20	51	37	23	166	194
ENSG00000122592	HOXA7	protein_coding	homeobox A7 [Source:HGNC Symbol;Acc:HGNC:5108]	179.114	-1.56746	0.268799	5.83134	5.49852e-09	7.33316e-08	200	286	207	244	167	232	174	187	84	47
ENSG00000123131	PRDX4	protein_coding	peroxiredoxin 4 [Source:HGNC Symbol;Acc:HGNC:17169]	291.371	1.67452	0.287165	-5.83122	5.50251e-09	7.33316e-08	161	265	184	223	282	237	184	136	511	662
ENSG00000126001	CEP250	protein_coding	centrosomal protein 250 [Source:HGNC Symbol;Acc:HGNC:1859]	507.221	1.12757	0.193419	-5.8297	5.55259e-09	7.39399e-08	350	549	432	418	337	455	438	394	1024	657
ENSG00000060656	PTPRU	protein_coding	protein tyrosine phosphatase, receptor type U [Source:HGNC Symbol;Acc:HGNC:9683]	827.814	3.60157	0.61801	-5.82769	5.61987e-09	7.47761e-08	211	333	372	205	187	292	294	219	443	4838
ENSG00000104915	STX10	protein_coding	syntaxin 10 [Source:HGNC Symbol;Acc:HGNC:11428]	219.643	1.2764	0.219122	-5.82507	5.70873e-09	7.58979e-08	143	227	154	191	164	186	195	147	345	410
ENSG00000171503	ETFDH	protein_coding	electron transfer flavoprotein dehydrogenase [Source:HGNC Symbol;Acc:HGNC:3483]	556.553	-2.12832	0.365412	5.82445	5.73013e-09	7.61217e-08	701	572	599	874	931	503	606	570	212	77
ENSG00000188171	ZNF626	protein_coding	zinc finger protein 626 [Source:HGNC Symbol;Acc:HGNC:30461]	205.605	-1.4697	0.252469	5.82131	5.83877e-09	7.75032e-08	248	269	276	185	218	283	267	190	102	58
ENSG00000134222	PSRC1	protein_coding	proline and serine rich coiled-coil 1 [Source:HGNC Symbol;Acc:HGNC:24472]	63.9009	2.98991	0.513892	-5.81816	5.94984e-09	7.89146e-08	15	26	27	28	30	51	25	19	81	289
ENSG00000116984	MTR	protein_coding	5-methyltetrahydrofolate-homocysteine methyltransferase [Source:HGNC Symbol;Acc:HGNC:7468]	3502.77	-1.29392	0.222402	5.81793	5.95814e-09	7.89619e-08	3725	3934	5170	3971	4070	3641	4011	3927	1968	1093
ENSG00000170703	TTLL6	protein_coding	tubulin tyrosine ligase like 6 [Source:HGNC Symbol;Acc:HGNC:26664]	83.406	-3.54449	0.609348	5.81686	5.9964e-09	7.94059e-08	56	66	75	124	216	103	66	126	7	9
ENSG00000143641	GALNT2	protein_coding	polypeptide N-acetylgalactosaminyltransferase 2 [Source:HGNC Symbol;Acc:HGNC:4124]	1427.02	1.78687	0.307298	-5.81479	6.07091e-09	8.03287e-08	858	1232	615	1162	1384	1018	691	903	3476	2671
ENSG00000111057	KRT18	protein_coding	keratin 18 [Source:HGNC Symbol;Acc:HGNC:6430]	8054.36	4.56748	0.785585	-5.81411	6.09584e-09	8.05946e-08	1713	2555	1360	979	1638	1521	1241	1008	1393	56425
ENSG00000159363	ATP13A2	protein_coding	ATPase cation transporting 13A2 [Source:HGNC Symbol;Acc:HGNC:30213]	592.84	1.87904	0.323355	-5.81109	6.20689e-09	8.19979e-08	332	421	368	418	460	424	413	332	772	1740
ENSG00000065060	UHRF1BP1	protein_coding	UHRF1 binding protein 1 [Source:HGNC Symbol;Acc:HGNC:21216]	965.991	1.19994	0.206521	-5.81025	6.23788e-09	8.2342e-08	687	837	792	703	811	861	718	866	1425	1776
ENSG00000162511	LAPTM5	protein_coding	lysosomal protein transmembrane 5 [Source:HGNC Symbol;Acc:HGNC:29612]	1868.97	3.23042	0.556021	-5.80988	6.2518e-09	8.24604e-08	413	1240	424	230	887	1405	594	651	9124	3467
ENSG00000125458	NT5C	protein_coding	5', 3'-nucleotidase, cytosolic [Source:HGNC Symbol;Acc:HGNC:17144]	207.969	1.5364	0.264561	-5.80736	6.34647e-09	8.3643e-08	124	189	134	196	159	163	123	148	340	452
ENSG00000019582	CD74	protein_coding	CD74 molecule [Source:HGNC Symbol;Acc:HGNC:1697]	16718.7	2.28815	0.394176	-5.80488	6.44105e-09	8.48225e-08	8607	14375	4662	6876	12473	15234	7902	7860	39315	44547
ENSG00000188517	COL25A1	protein_coding	collagen type XXV alpha 1 chain [Source:HGNC Symbol;Acc:HGNC:18603]	173.238	-4.91846	0.84749	5.80356	6.49223e-09	8.54289e-08	103	91	679	91	103	174	404	117	6	7
ENSG00000163568	AIM2	protein_coding	absent in melanoma 2 [Source:HGNC Symbol;Acc:HGNC:357]	42.5585	3.82998	0.660126	-5.80189	6.55706e-09	8.6214e-08	4	22	17	1	12	23	10	9	240	81
ENSG00000130635	COL5A1	protein_coding	collagen type V alpha 1 chain [Source:HGNC Symbol;Acc:HGNC:2209]	6803.8	4.96328	0.855706	-5.80022	6.62295e-09	8.69432e-08	518	1381	752	424	403	2345	1692	596	1994	48739
ENSG00000141985	SH3GL1	protein_coding	SH3 domain containing GRB2 like 1, endophilin A2 [Source:HGNC Symbol;Acc:HGNC:10830]	928.453	2.39094	0.412213	-5.80027	6.6209e-09	8.69432e-08	470	640	366	676	598	545	391	435	1186	3428
ENSG00000132122	SPATA6	protein_coding	spermatogenesis associated 6 [Source:HGNC Symbol;Acc:HGNC:18309]	370.392	-1.54188	0.265909	5.79852	6.69035e-09	8.77588e-08	421	444	516	369	381	506	467	390	196	83
ENSG00000164692	COL1A2	protein_coding	collagen type I alpha 2 chain [Source:HGNC Symbol;Acc:HGNC:2198]	28560.9	4.9845	0.860652	-5.79155	6.97417e-09	9.14099e-08	1785	5601	2273	1729	2101	10869	6218	3058	8817	204580
ENSG00000198353	HOXC4	protein_coding	homeobox C4 [Source:HGNC Symbol;Acc:HGNC:5126]	178.95	-1.7676	0.305258	5.7905	7.01776e-09	9.1909e-08	188	222	241	274	170	175	280	157	66	48
ENSG00000172817	CYP7B1	protein_coding	cytochrome P450 family 7 subfamily B member 1 [Source:HGNC Symbol;Acc:HGNC:2652]	243.998	-1.91735	0.331177	5.78949	7.05989e-09	9.23881e-08	268	324	255	287	391	309	274	239	42	93
ENSG00000133466	C1QTNF6	protein_coding	C1q and TNF related 6 [Source:HGNC Symbol;Acc:HGNC:14343]	722.12	3.93773	0.680273	-5.78846	7.10353e-09	9.28863e-08	116	214	173	190	149	189	293	211	275	4558
ENSG00000141854	MISP3	protein_coding	MISP family member 3 [Source:HGNC Symbol;Acc:HGNC:26963]	99.9885	-1.94188	0.33552	5.78768	7.13659e-09	9.32455e-08	118	134	108	131	165	86	101	115	26	30
ENSG00000130653	PNPLA7	protein_coding	patatin like phospholipase domain containing 7 [Source:HGNC Symbol;Acc:HGNC:24768]	382.397	-2.08115	0.359624	5.78701	7.16488e-09	9.35418e-08	399	428	479	410	389	307	551	697	86	108
ENSG00000100453	GZMB	protein_coding	granzyme B [Source:HGNC Symbol;Acc:HGNC:4709]	50.4357	4.49891	0.777841	-5.78384	7.30133e-09	9.52486e-08	3	33	2	4	17	13	6	3	275	133
ENSG00000137161	CNPY3	protein_coding	canopy FGF signaling regulator 3 [Source:HGNC Symbol;Acc:HGNC:11968]	466.812	2.16185	0.373898	-5.78192	7.38546e-09	9.62708e-08	232	386	231	226	305	379	266	249	613	1557
ENSG00000063177	RPL18	protein_coding	ribosomal protein L18 [Source:HGNC Symbol;Acc:HGNC:10310]	3203.39	2.6096	0.451382	-5.78135	7.41043e-09	9.65208e-08	1272	2090	1378	1818	1675	2099	1306	1425	3281	13475
ENSG00000170043	TRAPPC1	protein_coding	trafficking protein particle complex 1 [Source:HGNC Symbol;Acc:HGNC:19894]	442.905	1.9149	0.331231	-5.78115	7.41928e-09	9.65607e-08	227	376	241	344	383	331	218	228	700	1222
ENSG00000107404	DVL1	protein_coding	dishevelled segment polarity protein 1 [Source:HGNC Symbol;Acc:HGNC:3084]	780.302	1.92028	0.332185	-5.78076	7.43648e-09	9.67091e-08	461	513	568	513	499	504	496	539	997	2352
ENSG00000285219		bidirectional_promoter_lncRNA		165.2	-1.49169	0.258062	5.78036	7.45427e-09	9.68648e-08	193	178	218	193	166	243	215	147	61	63
ENSG00000073792	IGF2BP2	protein_coding	insulin like growth factor 2 mRNA binding protein 2 [Source:HGNC Symbol;Acc:HGNC:28867]	499.158	1.36439	0.236085	-5.77923	7.50423e-09	9.73622e-08	408	362	330	447	465	374	307	398	946	857
ENSG00000232160	RAP2C-AS1	antisense	RAP2C antisense RNA 1 [Source:HGNC Symbol;Acc:HGNC:40957]	95.0105	-2.10454	0.364151	5.7793	7.50111e-09	9.73622e-08	128	124	108	151	99	74	123	107	32	17
ENSG00000225830	ERCC6	protein_coding	ERCC excision repair 6, chromatin remodeling factor [Source:HGNC Symbol;Acc:HGNC:3438]	843.631	-0.94123	0.16287	5.77902	7.51355e-09	9.74073e-08	871	1076	1013	911	924	951	1076	830	428	462
ENSG00000078070	MCCC1	protein_coding	methylcrotonoyl-CoA carboxylase 1 [Source:HGNC Symbol;Acc:HGNC:6936]	810.44	-1.67209	0.289393	5.77791	7.5633e-09	9.79761e-08	916	942	884	1315	1112	752	867	872	373	186
ENSG00000011478	QPCTL	protein_coding	glutaminyl-peptide cyclotransferase like [Source:HGNC Symbol;Acc:HGNC:25952]	116.87	2.01289	0.348509	-5.77571	7.66285e-09	9.91118e-08	67	108	91	58	62	74	68	70	173	349
ENSG00000102871	TRADD	protein_coding	TNFRSF1A associated via death domain [Source:HGNC Symbol;Acc:HGNC:12030]	280.638	1.69152	0.292865	-5.77577	7.66031e-09	9.91118e-08	161	224	183	196	226	225	180	197	389	729
ENSG00000180340	FZD2	protein_coding	frizzled class receptor 2 [Source:HGNC Symbol;Acc:HGNC:4040]	116.464	2.62316	0.45443	-5.77241	7.81473e-09	1.00998e-07	41	73	75	37	33	100	75	41	209	419
ENSG00000173868	PHOSPHO1	protein_coding	phosphoethanolamine/phosphocholine phosphatase [Source:HGNC Symbol;Acc:HGNC:16815]	13.2999	3.20282	0.555253	-5.76822	8.01143e-09	1.0346e-07	3	3	8	11	6	3	2	5	54	33
ENSG00000197785	ATAD3A	protein_coding	ATPase family, AAA domain containing 3A [Source:HGNC Symbol;Acc:HGNC:25567]	242.222	2.29844	0.398484	-5.76795	8.02426e-09	1.03545e-07	123	143	122	143	158	139	149	134	276	890
ENSG00000152404	CWF19L2	protein_coding	CWF19 like 2, cell cycle control (S. pombe) [Source:HGNC Symbol;Acc:HGNC:26508]	299.437	-1.59925	0.27746	5.76389	8.21957e-09	1.05983e-07	416	324	334	250	372	383	462	285	119	93
ENSG00000077044	DGKD	protein_coding	diacylglycerol kinase delta [Source:HGNC Symbol;Acc:HGNC:2851]	647.318	1.74236	0.302429	-5.76121	8.3515e-09	1.07601e-07	450	448	433	311	465	543	472	481	959	1677
ENSG00000119403	PHF19	protein_coding	PHD finger protein 19 [Source:HGNC Symbol;Acc:HGNC:24566]	325.339	2.19861	0.381779	-5.75884	8.46919e-09	1.08967e-07	152	274	199	135	128	292	238	151	545	1006
ENSG00000164970	FAM219A	protein_coding	family with sequence similarity 219 member A [Source:HGNC Symbol;Acc:HGNC:19920]	379.734	1.52933	0.265563	-5.75882	8.47056e-09	1.08967e-07	261	342	236	275	261	362	248	278	565	867
ENSG00000247137		processed_transcript		189.992	-1.70106	0.295413	5.75827	8.49822e-09	1.09238e-07	236	222	227	263	177	170	287	215	78	49
ENSG00000269918		sense_intronic		54.6692	-2.23187	0.387635	5.75766	8.52891e-09	1.09548e-07	58	73	83	67	48	64	76	63	19	7
ENSG00000042062	RIPOR3	protein_coding	RIPOR family member 3 [Source:HGNC Symbol;Acc:HGNC:16168]	892.25	-3.54357	0.615574	5.75653	8.58613e-09	1.10199e-07	707	1280	1140	989	658	1332	2088	832	17	143
ENSG00000100557	CCDC198	protein_coding	coiled-coil domain containing 198 [Source:HGNC Symbol;Acc:HGNC:20189]	1731.63	-3.96457	0.688997	5.75411	8.70993e-09	1.11701e-07	2508	2193	1703	1817	2349	2212	2690	1935	269	7
ENSG00000186496	ZNF396	protein_coding	zinc finger protein 396 [Source:HGNC Symbol;Acc:HGNC:18824]	78.0681	-1.98815	0.345655	5.75183	8.82847e-09	1.13135e-07	76	100	89	115	87	97	110	80	34	10
ENSG00000118276	B4GALT6	protein_coding	beta-1,4-galactosyltransferase 6 [Source:HGNC Symbol;Acc:HGNC:929]	142.482	-1.91295	0.332637	5.75087	8.87877e-09	1.13692e-07	169	167	194	127	224	145	179	159	29	51
ENSG00000103653	CSK	protein_coding	C-terminal Src kinase [Source:HGNC Symbol;Acc:HGNC:2444]	567.279	1.79367	0.312047	-5.74808	9.02608e-09	1.1549e-07	306	507	357	347	365	545	347	359	822	1527
ENSG00000042493	CAPG	protein_coding	capping actin protein, gelsolin like [Source:HGNC Symbol;Acc:HGNC:1474]	1091.89	2.67173	0.464926	-5.74658	9.10661e-09	1.16341e-07	406	654	712	303	566	600	719	389	1317	4524
ENSG00000169992	NLGN2	protein_coding	neuroligin 2 [Source:HGNC Symbol;Acc:HGNC:14290]	641.577	2.11874	0.36869	-5.74667	9.102e-09	1.16341e-07	355	449	368	229	384	519	434	420	920	2036
ENSG00000184922	FMNL1	protein_coding	formin like 1 [Source:HGNC Symbol;Acc:HGNC:1212]	673.285	3.25799	0.566991	-5.74611	9.13199e-09	1.16576e-07	233	302	154	83	205	643	256	188	3285	1273
ENSG00000143179	UCK2	protein_coding	uridine-cytidine kinase 2 [Source:HGNC Symbol;Acc:HGNC:12562]	284.393	1.66873	0.290641	-5.74156	9.38061e-09	1.19658e-07	150	243	190	244	261	182	174	182	452	682
ENSG00000121060	TRIM25	protein_coding	tripartite motif containing 25 [Source:HGNC Symbol;Acc:HGNC:12932]	930.227	1.33516	0.232569	-5.74093	9.41597e-09	1.19938e-07	530	841	583	845	849	870	720	630	1542	1742
ENSG00000155158	TTC39B	protein_coding	tetratricopeptide repeat domain 39B [Source:HGNC Symbol;Acc:HGNC:23704]	1279.95	-1.9903	0.346687	5.74091	9.41695e-09	1.19938e-07	1440	1375	1150	1743	2717	1259	1285	1321	429	281
ENSG00000175826	CTDNEP1	protein_coding	CTD nuclear envelope phosphatase 1 [Source:HGNC Symbol;Acc:HGNC:19085]	714.996	1.70755	0.297466	-5.74034	9.44853e-09	1.20249e-07	443	618	387	580	606	519	386	495	1104	1780
ENSG00000109265	KIAA1211	protein_coding	KIAA1211 [Source:HGNC Symbol;Acc:HGNC:29219]	105.565	1.47008	0.256245	-5.73701	9.63613e-09	1.22543e-07	57	86	58	97	98	91	78	75	205	193
ENSG00000155659	VSIG4	protein_coding	V-set and immunoglobulin domain containing 4 [Source:HGNC Symbol;Acc:HGNC:17032]	555.2	3.04341	0.530601	-5.73577	9.70687e-09	1.23348e-07	118	488	123	85	332	347	199	211	1964	1513
ENSG00000070182	SPTB	protein_coding	spectrin beta, erythrocytic [Source:HGNC Symbol;Acc:HGNC:11274]	155.083	-2.79928	0.488129	5.73471	9.76821e-09	1.24033e-07	189	191	212	204	128	148	200	247	8	39
ENSG00000053770	AP5M1	protein_coding	adaptor related protein complex 5 subunit mu 1 [Source:HGNC Symbol;Acc:HGNC:20192]	1163.46	-1.87998	0.327881	5.73373	9.82467e-09	1.24655e-07	1440	1456	1126	1334	1781	1240	1276	1459	537	177
ENSG00000186174	BCL9L	protein_coding	B cell CLL/lymphoma 9 like [Source:HGNC Symbol;Acc:HGNC:23688]	2064.89	2.76948	0.483174	-5.73186	9.93366e-09	1.25942e-07	877	1188	873	883	1051	1055	976	933	1719	9462
ENSG00000251442	LINC01094	lincRNA	long intergenic non-protein coding RNA 1094 [Source:HGNC Symbol;Acc:HGNC:49219]	42.6084	2.89046	0.504378	-5.73073	9.99966e-09	1.26683e-07	14	31	7	15	22	28	21	17	215	55
ENSG00000158714	SLAMF8	protein_coding	SLAM family member 8 [Source:HGNC Symbol;Acc:HGNC:21391]	234.463	3.54591	0.619131	-5.72724	1.0208e-08	1.29224e-07	26	94	58	21	95	176	44	107	943	686
ENSG00000277443	MARCKS	protein_coding	myristoylated alanine rich protein kinase C substrate [Source:HGNC Symbol;Acc:HGNC:6759]	2585.46	2.56741	0.448368	-5.72613	1.02748e-08	1.29971e-07	887	2196	954	824	1251	2273	1532	955	4298	9372
ENSG00000172216	CEBPB	protein_coding	CCAAT enhancer binding protein beta [Source:HGNC Symbol;Acc:HGNC:1834]	1464.39	2.97395	0.519596	-5.72358	1.04301e-08	1.31835e-07	595	785	564	163	981	723	491	767	2843	5775
ENSG00000168743	NPNT	protein_coding	nephronectin [Source:HGNC Symbol;Acc:HGNC:27405]	1694.32	-2.47994	0.433335	5.72291	1.04712e-08	1.32255e-07	1961	1727	2306	2061	2206	1774	2429	2053	609	107
ENSG00000146243	IRAK1BP1	protein_coding	interleukin 1 receptor associated kinase 1 binding protein 1 [Source:HGNC Symbol;Acc:HGNC:17368]	161.047	-2.15558	0.376682	5.72254	1.04941e-08	1.32443e-07	202	202	199	169	186	190	235	177	69	14
ENSG00000142937	RPS8	protein_coding	ribosomal protein S8 [Source:HGNC Symbol;Acc:HGNC:10441]	3637.04	1.85083	0.323446	-5.72221	1.05145e-08	1.32601e-07	1866	3418	1967	2711	2593	3221	2036	1945	5475	9918
ENSG00000110046	ATG2A	protein_coding	autophagy related 2A [Source:HGNC Symbol;Acc:HGNC:29028]	780.196	0.978439	0.171022	-5.72113	1.05816e-08	1.33345e-07	565	688	604	722	667	757	620	722	1261	1117
ENSG00000130706	ADRM1	protein_coding	adhesion regulating molecule 1 [Source:HGNC Symbol;Acc:HGNC:15759]	598.569	2.17063	0.379786	-5.7154	1.09448e-08	1.37819e-07	359	442	294	427	443	329	287	303	777	2011
ENSG00000021355	SERPINB1	protein_coding	serpin family B member 1 [Source:HGNC Symbol;Acc:HGNC:3311]	698.149	1.22729	0.214802	-5.71358	1.10622e-08	1.39191e-07	561	633	501	512	640	617	511	535	1613	830
ENSG00000102053	ZC3H12B	protein_coding	zinc finger CCCH-type containing 12B [Source:HGNC Symbol;Acc:HGNC:17407]	94.2205	-1.62929	0.285224	5.71232	1.11445e-08	1.40016e-07	102	124	138	93	102	123	128	86	42	24
ENSG00000141682	PMAIP1	protein_coding	phorbol-12-myristate-13-acetate-induced protein 1 [Source:HGNC Symbol;Acc:HGNC:9108]	80.4695	3.43503	0.601332	-5.71237	1.11416e-08	1.40016e-07	62	16	22	10	26	41	33	10	258	279
ENSG00000174938	SEZ6L2	protein_coding	seizure related 6 homolog like 2 [Source:HGNC Symbol;Acc:HGNC:30844]	291.309	2.57563	0.450912	-5.71204	1.1163e-08	1.40142e-07	145	214	122	102	310	142	84	89	791	808
ENSG00000103056	SMPD3	protein_coding	sphingomyelin phosphodiesterase 3 [Source:HGNC Symbol;Acc:HGNC:14240]	42.4595	3.31809	0.580961	-5.71138	1.12065e-08	1.40583e-07	5	22	26	3	18	29	15	9	147	133
ENSG00000138092	CENPO	protein_coding	centromere protein O [Source:HGNC Symbol;Acc:HGNC:28152]	200.565	1.74444	0.305471	-5.71064	1.12551e-08	1.41087e-07	127	181	130	153	128	161	132	110	281	534
ENSG00000136068	FLNB	protein_coding	filamin B [Source:HGNC Symbol;Acc:HGNC:3755]	17785.6	3.0071	0.526613	-5.71026	1.12802e-08	1.41295e-07	6939	9614	7973	7247	5006	7822	8750	7281	13573	88078
ENSG00000189283	FHIT	protein_coding	fragile histidine triad [Source:HGNC Symbol;Acc:HGNC:3701]	331.833	-2.1432	0.375434	5.70858	1.13921e-08	1.4259e-07	417	343	329	523	435	378	352	415	135	37
ENSG00000152556	PFKM	protein_coding	phosphofructokinase, muscle [Source:HGNC Symbol;Acc:HGNC:8877]	970.349	-1.06094	0.185884	5.70754	1.14621e-08	1.43358e-07	962	1288	1157	1210	1058	1025	963	1197	561	407
ENSG00000140379	BCL2A1	protein_coding	BCL2 related protein A1 [Source:HGNC Symbol;Acc:HGNC:991]	69.2361	4.44072	0.778069	-5.70736	1.1474e-08	1.43399e-07	11	12	12	3	16	40	10	8	541	45
ENSG00000228393	LINC01004	antisense	long intergenic non-protein coding RNA 1004 [Source:HGNC Symbol;Acc:HGNC:48961]	55.2717	-2.40005	0.420553	5.70688	1.15066e-08	1.43699e-07	61	58	86	81	63	46	79	63	11	12
ENSG00000170364	SETMAR	protein_coding	SET domain and mariner transposase fusion gene [Source:HGNC Symbol;Acc:HGNC:10762]	142.52	-1.78528	0.31289	5.7058	1.158e-08	1.44508e-07	157	194	202	113	143	146	212	192	54	36
ENSG00000127124	HIVEP3	protein_coding	human immunodeficiency virus type I enhancer binding protein 3 [Source:HGNC Symbol;Acc:HGNC:13561]	447.948	1.66538	0.291938	-5.70455	1.16648e-08	1.45456e-07	317	378	258	254	259	444	408	253	769	1025
ENSG00000124839	RAB17	protein_coding	RAB17, member RAS oncogene family [Source:HGNC Symbol;Acc:HGNC:16523]	711.51	-2.86821	0.502943	5.70285	1.17819e-08	1.46807e-07	744	978	751	1230	916	717	768	918	31	172
ENSG00000169247	SH3TC2	protein_coding	SH3 domain and tetratricopeptide repeats 2 [Source:HGNC Symbol;Acc:HGNC:29427]	141.49	5.08286	0.891515	-5.70137	1.18847e-08	1.47977e-07	16	20	24	15	16	29	22	12	10	1049
ENSG00000134250	NOTCH2	protein_coding	notch 2 [Source:HGNC Symbol;Acc:HGNC:7882]	4066.88	1.05616	0.185285	-5.70016	1.19698e-08	1.48925e-07	2807	4404	3619	3011	2817	4043	3500	3324	6570	6234
ENSG00000180448	ARHGAP45	protein_coding	Rho GTPase activating protein 45 [Source:HGNC Symbol;Acc:HGNC:17102]	662.84	2.62789	0.461195	-5.698	1.21221e-08	1.50708e-07	185	343	311	177	276	702	409	298	1360	2247
ENSG00000134247	PTGFRN	protein_coding	prostaglandin F2 receptor inhibitor [Source:HGNC Symbol;Acc:HGNC:9601]	1080.87	2.57142	0.451345	-5.69724	1.21764e-08	1.51271e-07	416	795	602	340	469	843	519	516	1330	4307
ENSG00000225377	NRSN2-AS1	antisense	NRSN2 antisense RNA 1 [Source:HGNC Symbol;Acc:HGNC:51222]	62.5857	-2.0862	0.366242	5.69623	1.22488e-08	1.52057e-07	80	81	98	73	53	72	85	62	15	17
ENSG00000150961	SEC24D	protein_coding	SEC24 homolog D, COPII coat complex component [Source:HGNC Symbol;Acc:HGNC:10706]	717.858	1.49006	0.261826	-5.69101	1.26288e-08	1.56658e-07	494	680	472	330	558	730	614	469	1403	1324
ENSG00000224822	THRB-IT1	sense_intronic	THRB intronic transcript 1 [Source:HGNC Symbol;Acc:HGNC:41390]	61.8343	-2.48809	0.437255	5.69024	1.26858e-08	1.57247e-07	99	70	94	66	55	61	90	66	9	15
ENSG00000117122	MFAP2	protein_coding	microfibril associated protein 2 [Source:HGNC Symbol;Acc:HGNC:7033]	111.944	4.61525	0.811536	-5.68705	1.29251e-08	1.60054e-07	7	47	11	14	13	30	35	9	54	760
ENSG00000172757	CFL1	protein_coding	cofilin 1 [Source:HGNC Symbol;Acc:HGNC:1874]	4281.67	2.34305	0.41201	-5.68688	1.2938e-08	1.60054e-07	2012	3257	1892	2481	2859	2995	1963	2001	4982	15915
ENSG00000237424	FOXD2-AS1	lincRNA	FOXD2 adjacent opposite strand RNA 1 [Source:HGNC Symbol;Acc:HGNC:44256]	39.0091	1.60937	0.282999	-5.68684	1.2941e-08	1.60054e-07	20	31	24	26	27	30	37	32	89	68
ENSG00000105612	DNASE2	protein_coding	deoxyribonuclease 2, lysosomal [Source:HGNC Symbol;Acc:HGNC:2960]	387.268	1.68743	0.296826	-5.6849	1.30886e-08	1.61759e-07	210	374	300	218	276	305	276	252	551	992
ENSG00000136842	TMOD1	protein_coding	tropomodulin 1 [Source:HGNC Symbol;Acc:HGNC:11871]	133.096	-2.42795	0.427254	5.68269	1.32592e-08	1.63746e-07	140	181	165	181	115	126	118	264	39	17
ENSG00000228878	SEPT7-AS1	lincRNA	SEPT7 antisense RNA 1 (head to head) [Source:HGNC Symbol;Acc:HGNC:51153]	66.8012	-2.28648	0.402369	5.68256	1.32693e-08	1.6375e-07	90	81	72	72	76	67	95	94	25	6
ENSG00000108344	PSMD3	protein_coding	proteasome 26S subunit, non-ATPase 3 [Source:HGNC Symbol;Acc:HGNC:9560]	946.596	1.59703	0.281123	-5.6809	1.33988e-08	1.65223e-07	635	818	611	796	829	677	565	593	1379	2275
ENSG00000197016	ZNF470	protein_coding	zinc finger protein 470 [Source:HGNC Symbol;Acc:HGNC:22220]	146.869	-2.31153	0.406903	5.68078	1.34085e-08	1.65223e-07	186	167	181	170	179	172	221	151	13	49
ENSG00000165724	ZMYND19	protein_coding	zinc finger MYND-type containing 19 [Source:HGNC Symbol;Acc:HGNC:21146]	140.736	1.90453	0.335298	-5.68009	1.34625e-08	1.65766e-07	89	105	91	96	106	107	64	86	201	404
ENSG00000223573	TINCR	protein_coding	TINCR ubiquitin domain containing [Source:HGNC Symbol;Acc:HGNC:14607]	159.354	5.43347	0.956649	-5.67969	1.34943e-08	1.66034e-07	20	12	20	20	5	13	21	25	10	1210
ENSG00000101000	PROCR	protein_coding	protein C receptor [Source:HGNC Symbol;Acc:HGNC:9452]	240.232	3.39669	0.598135	-5.67881	1.35632e-08	1.6676e-07	68	106	59	63	97	146	78	67	163	1321
ENSG00000185722	ANKFY1	protein_coding	ankyrin repeat and FYVE domain containing 1 [Source:HGNC Symbol;Acc:HGNC:20763]	1806.81	0.890903	0.156917	-5.67756	1.36632e-08	1.67865e-07	1257	1914	1473	1541	1861	1681	1470	1487	2881	2419
ENSG00000128487	SPECC1	protein_coding	sperm antigen with calponin homology and coiled-coil domains 1 [Source:HGNC Symbol;Acc:HGNC:30615]	972.645	1.89691	0.334152	-5.67678	1.37252e-08	1.68426e-07	512	744	831	409	515	835	696	639	3213	1283
ENSG00000166557	TMED3	protein_coding	transmembrane p24 trafficking protein 3 [Source:HGNC Symbol;Acc:HGNC:28889]	574.417	2.26069	0.398237	-5.67673	1.37291e-08	1.68426e-07	263	412	373	307	361	390	301	283	645	2087
ENSG00000141469	SLC14A1	protein_coding	solute carrier family 14 member 1 (Kidd blood group) [Source:HGNC Symbol;Acc:HGNC:10918]	260.694	-3.66983	0.646511	5.67636	1.37593e-08	1.68673e-07	254	596	483	206	69	393	530	139	22	24
ENSG00000178464	RPL10P16	processed_pseudogene	ribosomal protein L10 pseudogene 16 [Source:HGNC Symbol;Acc:HGNC:36882]	69.7246	2.46849	0.435006	-5.67462	1.38997e-08	1.70268e-07	20	49	40	34	36	50	39	34	91	264
ENSG00000088325	TPX2	protein_coding	TPX2, microtubule nucleation factor [Source:HGNC Symbol;Acc:HGNC:1249]	178.764	4.81021	0.847736	-5.67418	1.39355e-08	1.70581e-07	4	61	16	6	25	94	25	8	686	745
ENSG00000165685	TMEM52B	protein_coding	transmembrane protein 52B [Source:HGNC Symbol;Acc:HGNC:26438]	1419.54	-3.88601	0.684926	5.67363	1.39807e-08	1.71009e-07	1775	1146	1847	2168	1495	1244	908	3392	19	182
ENSG00000240583	AQP1	protein_coding	aquaporin 1 (Colton blood group) [Source:HGNC Symbol;Acc:HGNC:633]	7379.52	-3.97162	0.700267	5.67158	1.41488e-08	1.72939e-07	9550	9396	4462	19479	16052	5500	4495	5083	143	850
ENSG00000221829	FANCG	protein_coding	Fanconi anemia complementation group G [Source:HGNC Symbol;Acc:HGNC:3588]	186.878	2.40618	0.424272	-5.67131	1.41712e-08	1.73086e-07	67	134	108	90	78	138	124	91	232	700
ENSG00000167657	DAPK3	protein_coding	death associated protein kinase 3 [Source:HGNC Symbol;Acc:HGNC:2676]	601.028	2.03049	0.358087	-5.67039	1.42477e-08	1.73893e-07	334	448	483	302	285	400	442	357	809	1874
ENSG00000197747	S100A10	protein_coding	S100 calcium binding protein A10 [Source:HGNC Symbol;Acc:HGNC:10487]	1441.28	2.41035	0.425086	-5.67026	1.42584e-08	1.73896e-07	734	1196	914	817	695	877	727	438	1801	5394
ENSG00000197558	SSPO	protein_coding	SCO-spondin [Source:HGNC Symbol;Acc:HGNC:21998]	176.516	-2.23528	0.394411	5.66739	1.44987e-08	1.76698e-07	231	179	258	184	164	206	230	249	22	57
ENSG00000172936	MYD88	protein_coding	myeloid differentiation primary response 88 [Source:HGNC Symbol;Acc:HGNC:7562]	659.906	2.15329	0.380016	-5.66631	1.45905e-08	1.77687e-07	384	542	247	476	471	473	304	317	983	2097
ENSG00000135503	ACVR1B	protein_coding	activin A receptor type 1B [Source:HGNC Symbol;Acc:HGNC:172]	1724	-1.21905	0.215235	5.66379	1.48067e-08	1.80188e-07	1686	2423	1909	2154	1850	2212	1841	1904	1063	524
ENSG00000269821	KCNQ1OT1	antisense	KCNQ1 opposite strand/antisense transcript 1 (non-protein coding) [Source:HGNC Symbol;Acc:HGNC:6295]	5873.96	-1.90632	0.336646	5.66268	1.49024e-08	1.81221e-07	7351	6084	4813	6893	8127	7583	7351	7844	2625	915
ENSG00000108819	PPP1R9B	protein_coding	protein phosphatase 1 regulatory subunit 9B [Source:HGNC Symbol;Acc:HGNC:9298]	1153.77	1.78147	0.314614	-5.66242	1.49255e-08	1.81369e-07	866	1011	614	638	789	921	814	714	1620	3127
ENSG00000229119		processed_pseudogene		58.5612	2.51564	0.444306	-5.66196	1.49654e-08	1.81721e-07	26	43	18	28	35	43	24	31	82	221
ENSG00000217555	CKLF	protein_coding	chemokine like factor [Source:HGNC Symbol;Acc:HGNC:13253]	51.6343	2.16491	0.38243	-5.66094	1.5055e-08	1.82677e-07	21	48	21	22	44	49	28	20	125	126
ENSG00000160179	ABCG1	protein_coding	ATP binding cassette subfamily G member 1 [Source:HGNC Symbol;Acc:HGNC:73]	645.378	2.68504	0.474574	-5.65779	1.53334e-08	1.85842e-07	176	464	386	194	182	519	369	282	1048	2465
ENSG00000167394	ZNF668	protein_coding	zinc finger protein 668 [Source:HGNC Symbol;Acc:HGNC:25821]	135.228	2.01431	0.356035	-5.65761	1.53494e-08	1.85842e-07	86	102	77	85	93	84	78	83	172	427
ENSG00000168374	ARF4	protein_coding	ADP ribosylation factor 4 [Source:HGNC Symbol;Acc:HGNC:655]	1416.34	0.983954	0.173913	-5.65773	1.53388e-08	1.85842e-07	1076	1513	1118	1181	1390	1275	1154	1032	2051	2234
ENSG00000188290	HES4	protein_coding	hes family bHLH transcription factor 4 [Source:HGNC Symbol;Acc:HGNC:24149]	190.019	2.21414	0.391462	-5.65607	1.54879e-08	1.87384e-07	111	109	120	62	69	142	177	111	374	546
ENSG00000128567	PODXL	protein_coding	podocalyxin like [Source:HGNC Symbol;Acc:HGNC:9171]	5727.77	-2.41914	0.427923	5.65321	1.57477e-08	1.90389e-07	7315	4065	6603	9425	7958	3860	6510	9316	939	1367
ENSG00000117707	PROX1	protein_coding	prospero homeobox 1 [Source:HGNC Symbol;Acc:HGNC:9459]	705.63	-4.47	0.790829	5.6523	1.58317e-08	1.91266e-07	812	1150	1176	737	81	1287	1600	387	11	57
ENSG00000277494	GPIHBP1	protein_coding	glycosylphosphatidylinositol anchored high density lipoprotein binding protein 1 [Source:HGNC Symbol;Acc:HGNC:24945]	83.8686	-3.17544	0.561903	5.65123	1.593e-08	1.92314e-07	73	116	167	97	46	75	187	78	12	9
ENSG00000110057	UNC93B1	protein_coding	unc-93 homolog B1, TLR signaling regulator [Source:HGNC Symbol;Acc:HGNC:13481]	392.131	1.88435	0.333619	-5.64819	1.62142e-08	1.95549e-07	204	404	199	233	263	390	229	193	672	1022
ENSG00000125743	SNRPD2	protein_coding	small nuclear ribonucleoprotein D2 polypeptide [Source:HGNC Symbol;Acc:HGNC:11159]	630.684	2.34653	0.415453	-5.64812	1.62215e-08	1.95549e-07	282	444	340	443	430	363	289	265	736	2346
ENSG00000131351	HAUS8	protein_coding	HAUS augmin like complex subunit 8 [Source:HGNC Symbol;Acc:HGNC:30532]	68.1587	1.45988	0.258504	-5.64742	1.62874e-08	1.96061e-07	42	48	50	43	51	65	68	47	126	129
ENSG00000232888	RPS11P5	processed_pseudogene	ribosomal protein S11 pseudogene 5 [Source:HGNC Symbol;Acc:HGNC:36312]	97.224	2.41279	0.427237	-5.64743	1.62862e-08	1.96061e-07	35	71	46	56	56	63	57	46	115	370
ENSG00000161921	CXCL16	protein_coding	C-X-C motif chemokine ligand 16 [Source:HGNC Symbol;Acc:HGNC:16642]	779.54	2.50169	0.443175	-5.64493	1.65248e-08	1.98774e-07	368	807	301	243	340	644	386	279	1438	2638
ENSG00000129009	ISLR	protein_coding	immunoglobulin superfamily containing leucine rich repeat [Source:HGNC Symbol;Acc:HGNC:6133]	1333.99	4.19354	0.743221	-5.64238	1.67714e-08	2.0145e-07	189	412	204	183	353	522	299	318	377	8835
ENSG00000130311	DDA1	protein_coding	DET1 and DDB1 associated 1 [Source:HGNC Symbol;Acc:HGNC:28360]	358.557	1.47232	0.260933	-5.6425	1.67598e-08	2.0145e-07	247	352	239	272	309	252	251	250	514	806
ENSG00000112576	CCND3	protein_coding	cyclin D3 [Source:HGNC Symbol;Acc:HGNC:1585]	674.402	1.78665	0.316659	-5.64219	1.67905e-08	2.01534e-07	282	621	668	402	505	500	331	426	1297	1546
ENSG00000103496	STX4	protein_coding	syntaxin 4 [Source:HGNC Symbol;Acc:HGNC:11439]	435.541	1.10468	0.195825	-5.64116	1.68909e-08	2.02448e-07	342	441	270	352	411	427	356	311	747	660
ENSG00000159259	CHAF1B	protein_coding	chromatin assembly factor 1 subunit B [Source:HGNC Symbol;Acc:HGNC:1911]	64.9347	1.93531	0.343068	-5.64118	1.68884e-08	2.02448e-07	34	59	47	36	22	58	56	31	147	145
ENSG00000211662	IGLV3-21	IG_V_gene	immunoglobulin lambda variable 3-21 [Source:HGNC Symbol;Acc:HGNC:5905]	165.744	4.8066	0.852316	-5.63945	1.7059e-08	2.04315e-07	42	18	60	1	23	29	4	32	504	798
ENSG00000185133	INPP5J	protein_coding	inositol polyphosphate-5-phosphatase J [Source:HGNC Symbol;Acc:HGNC:8956]	387.758	-3.38148	0.59972	5.63844	1.71598e-08	2.05376e-07	427	252	826	495	232	395	496	694	15	64
ENSG00000282961	PRNCR1	lincRNA	prostate cancer associated non-coding RNA 1 [Source:HGNC Symbol;Acc:HGNC:48942]	175.903	-2.31662	0.411053	5.63583	1.74221e-08	2.08366e-07	208	223	212	170	265	202	248	188	70	12
ENSG00000106638	TBL2	protein_coding	transducin beta like 2 [Source:HGNC Symbol;Acc:HGNC:11586]	334.755	1.26037	0.223647	-5.63551	1.74541e-08	2.08598e-07	197	300	238	289	314	260	286	263	516	625
ENSG00000103742	IGDCC4	protein_coding	immunoglobulin superfamily DCC subclass member 4 [Source:HGNC Symbol;Acc:HGNC:13770]	288.659	4.0493	0.71857	-5.63522	1.74837e-08	2.08653e-07	26	229	50	28	46	90	83	47	1984	316
ENSG00000167232	ZNF91	protein_coding	zinc finger protein 91 [Source:HGNC Symbol;Acc:HGNC:13166]	1228.65	-1.60075	0.284058	5.63528	1.74773e-08	2.08653e-07	1578	1169	1639	1309	1224	1550	1897	1210	589	298
ENSG00000010610	CD4	protein_coding	CD4 molecule [Source:HGNC Symbol;Acc:HGNC:1678]	758.809	2.75956	0.489864	-5.63332	1.76776e-08	2.10816e-07	218	470	166	177	458	685	350	398	1742	2557
ENSG00000111490	TBC1D30	protein_coding	TBC1 domain family member 30 [Source:HGNC Symbol;Acc:HGNC:29164]	173.981	-1.88417	0.334489	5.63298	1.77126e-08	2.11083e-07	190	224	260	151	125	265	218	235	61	42
ENSG00000105223	PLD3	protein_coding	phospholipase D family member 3 [Source:HGNC Symbol;Acc:HGNC:17158]	2571.08	2.58029	0.458433	-5.6285	1.8178e-08	2.16473e-07	1225	1738	1119	1469	1512	1356	1090	1080	2461	10852
ENSG00000109944	JHY	protein_coding	junctional cadherin complex regulator [Source:HGNC Symbol;Acc:HGNC:26288]	180.908	-2.10906	0.374737	5.6281	1.82208e-08	2.16674e-07	264	192	196	312	230	146	212	183	65	29
ENSG00000149485	FADS1	protein_coding	fatty acid desaturase 1 [Source:HGNC Symbol;Acc:HGNC:3574]	521.352	1.62314	0.2884	-5.62811	1.82199e-08	2.16674e-07	248	446	380	258	347	521	456	382	1367	774
ENSG00000278705	HIST1H4B	protein_coding	histone cluster 1 H4 family member b [Source:HGNC Symbol;Acc:HGNC:4789]	694.042	2.7871	0.495374	-5.62625	1.84167e-08	2.18848e-07	281	346	350	374	307	273	353	318	574	3200
ENSG00000253626	EIF5AL1	protein_coding	eukaryotic translation initiation factor 5A-like 1 [Source:HGNC Symbol;Acc:HGNC:17419]	31.9671	2.51347	0.446776	-5.62579	1.84658e-08	2.19275e-07	12	29	15	17	20	24	15	5	69	101
ENSG00000272335		lincRNA		146.711	-1.50872	0.26831	5.62304	1.87628e-08	2.22643e-07	171	179	165	160	210	150	183	161	77	35
ENSG00000109113	RAB34	protein_coding	RAB34, member RAS oncogene family [Source:HGNC Symbol;Acc:HGNC:16519]	632.769	1.33315	0.237116	-5.62233	1.88395e-08	2.23394e-07	379	683	477	358	503	570	621	420	1349	937
ENSG00000006555	TTC22	protein_coding	tetratricopeptide repeat domain 22 [Source:HGNC Symbol;Acc:HGNC:26067]	234.469	-2.00721	0.357016	5.6222	1.88536e-08	2.23403e-07	253	302	231	332	410	229	207	290	94	37
ENSG00000073536	NLE1	protein_coding	notchless homolog 1 [Source:HGNC Symbol;Acc:HGNC:19889]	151.928	1.37579	0.24478	-5.62051	1.90389e-08	2.25438e-07	108	122	99	141	130	124	111	107	234	308
ENSG00000185900	POMK	protein_coding	protein-O-mannose kinase [Source:HGNC Symbol;Acc:HGNC:26267]	209.313	1.18509	0.210926	-5.61854	1.9258e-08	2.27868e-07	132	219	151	168	186	186	168	162	319	373
ENSG00000197776	KLHDC1	protein_coding	kelch domain containing 1 [Source:HGNC Symbol;Acc:HGNC:19836]	145.725	-1.68047	0.2991	5.61842	1.92715e-08	2.27868e-07	146	175	193	162	121	178	235	174	63	36
ENSG00000110318	CEP126	protein_coding	centrosomal protein 126 [Source:HGNC Symbol;Acc:HGNC:29264]	180.085	-1.63155	0.290484	5.61665	1.94698e-08	2.3005e-07	230	246	217	154	153	231	265	210	78	48
ENSG00000159189	C1QC	protein_coding	complement C1q C chain [Source:HGNC Symbol;Acc:HGNC:1245]	1995.51	3.84702	0.685062	-5.61558	1.95907e-08	2.31315e-07	282	1378	136	183	842	930	376	460	5729	8347
ENSG00000185875	THNSL1	protein_coding	threonine synthase like 1 [Source:HGNC Symbol;Acc:HGNC:26160]	170.896	-1.99377	0.355052	5.61542	1.96084e-08	2.3136e-07	164	204	199	279	281	153	186	178	68	28
ENSG00000104899	AMH	protein_coding	anti-Mullerian hormone [Source:HGNC Symbol;Acc:HGNC:464]	30.15	2.80949	0.50078	-5.61023	2.02057e-08	2.38238e-07	13	20	19	11	6	10	25	9	137	48
ENSG00000130731	METTL26	protein_coding	methyltransferase like 26 [Source:HGNC Symbol;Acc:HGNC:14141]	287.788	1.96854	0.351004	-5.60833	2.04292e-08	2.40704e-07	178	238	134	253	235	148	142	161	482	794
ENSG00000234456	MAGI2-AS3	processed_transcript	MAGI2 antisense RNA 3 [Source:HGNC Symbol;Acc:HGNC:40862]	1029.42	-1.96705	0.350751	5.60811	2.04545e-08	2.40831e-07	1198	913	976	1426	1579	1080	1370	1290	438	157
ENSG00000204262	COL5A2	protein_coding	collagen type V alpha 2 chain [Source:HGNC Symbol;Acc:HGNC:2210]	2152.2	4.13881	0.738025	-5.60795	2.04738e-08	2.40889e-07	376	612	442	280	322	952	770	379	744	14041
ENSG00000223749	MIR503HG	lincRNA	MIR503 host gene [Source:HGNC Symbol;Acc:HGNC:28258]	90.9397	-2.15	0.383536	5.60574	2.07367e-08	2.43809e-07	96	121	116	122	78	78	126	139	17	27
ENSG00000187210	GCNT1	protein_coding	glucosaminyl (N-acetyl) transferase 1, core 2 [Source:HGNC Symbol;Acc:HGNC:4203]	208.502	2.54198	0.453552	-5.60461	2.08727e-08	2.45236e-07	58	166	105	59	120	180	122	76	906	290
ENSG00000131236	CAP1	protein_coding	cyclase associated actin cytoskeleton regulatory protein 1 [Source:HGNC Symbol;Acc:HGNC:20040]	2455.71	1.16308	0.207547	-5.60392	2.09559e-08	2.4604e-07	1628	2619	1875	1948	2441	2395	1680	1641	4876	3365
ENSG00000110880	CORO1C	protein_coding	coronin 1C [Source:HGNC Symbol;Acc:HGNC:2254]	1647.68	1.42361	0.254062	-5.60341	2.10171e-08	2.46411e-07	1320	1709	985	1114	1541	1546	990	949	3334	2792
ENSG00000168591	TMUB2	protein_coding	transmembrane and ubiquitin like domain containing 2 [Source:HGNC Symbol;Acc:HGNC:28459]	463.793	1.03143	0.184069	-5.60351	2.10057e-08	2.46411e-07	353	495	357	392	357	439	390	368	671	761
ENSG00000182541	LIMK2	protein_coding	LIM domain kinase 2 [Source:HGNC Symbol;Acc:HGNC:6614]	1486.27	2.52576	0.450788	-5.60299	2.10686e-08	2.46842e-07	718	1096	695	587	635	973	840	733	1517	6083
ENSG00000106263	EIF3B	protein_coding	eukaryotic translation initiation factor 3 subunit B [Source:HGNC Symbol;Acc:HGNC:3280]	1634.05	1.54886	0.2765	-5.60168	2.12285e-08	2.4854e-07	1021	1437	1150	1276	1332	1174	1081	1200	2198	3965
ENSG00000267508	ZNF285	protein_coding	zinc finger protein 285 [Source:HGNC Symbol;Acc:HGNC:13079]	48.3891	-2.94175	0.525173	5.60147	2.12537e-08	2.48661e-07	48	63	75	65	31	62	91	46	6	8
ENSG00000101986	ABCD1	protein_coding	ATP binding cassette subfamily D member 1 [Source:HGNC Symbol;Acc:HGNC:61]	321.802	2.46171	0.439491	-5.60129	2.12768e-08	2.48756e-07	156	214	125	184	229	213	141	131	368	1256
ENSG00000188177	ZC3H6	protein_coding	zinc finger CCCH-type containing 6 [Source:HGNC Symbol;Acc:HGNC:24762]	645.909	-1.19386	0.213198	5.59975	2.14656e-08	2.50612e-07	728	760	694	881	666	739	844	641	379	220
ENSG00000213977	TAX1BP3	protein_coding	Tax1 binding protein 3 [Source:HGNC Symbol;Acc:HGNC:30684]	288.908	2.5019	0.446787	-5.59977	2.14638e-08	2.50612e-07	154	275	129	105	128	192	138	118	372	1110
ENSG00000135604	STX11	protein_coding	syntaxin 11 [Source:HGNC Symbol;Acc:HGNC:11429]	80.5884	2.07116	0.370095	-5.5963	2.18975e-08	2.55476e-07	35	66	52	43	40	88	41	42	278	117
ENSG00000115137	DNAJC27	protein_coding	DnaJ heat shock protein family (Hsp40) member C27 [Source:HGNC Symbol;Acc:HGNC:30290]	238.221	-1.62303	0.290289	5.59108	2.25662e-08	2.63093e-07	297	274	299	240	257	243	353	284	119	51
ENSG00000211666	IGLV2-14	IG_V_gene	immunoglobulin lambda variable 2-14 [Source:HGNC Symbol;Acc:HGNC:5888]	225.014	4.58682	0.820482	-5.5904	2.26547e-08	2.63941e-07	40	56	63	12	24	79	12	45	103	1527
ENSG00000278771	RN7SL3	misc_RNA	RNA, 7SL, cytoplasmic 3 [Source:HGNC Symbol;Acc:HGNC:23135]	2107.29	2.06331	0.369201	-5.58857	2.2895e-08	2.66554e-07	1144	1143	1331	1217	966	2209	1277	1277	3193	6377
ENSG00000150337	FCGR1A	protein_coding	Fc fragment of IgG receptor Ia [Source:HGNC Symbol;Acc:HGNC:3613]	44.0056	3.44775	0.617047	-5.5875	2.30364e-08	2.68013e-07	8	23	4	4	21	31	16	16	221	88
ENSG00000166035	LIPC	protein_coding	lipase C, hepatic type [Source:HGNC Symbol;Acc:HGNC:6619]	151.805	-2.17377	0.389092	5.58676	2.31344e-08	2.68966e-07	137	355	121	196	152	215	196	126	41	33
ENSG00000104907	TRMT1	protein_coding	tRNA methyltransferase 1 [Source:HGNC Symbol;Acc:HGNC:25980]	272.808	1.1963	0.214169	-5.58576	2.32674e-08	2.70324e-07	191	242	232	191	227	235	233	225	390	511
ENSG00000134138	MEIS2	protein_coding	Meis homeobox 2 [Source:HGNC Symbol;Acc:HGNC:7001]	673.583	-1.34929	0.241582	5.5852	2.33426e-08	2.71009e-07	783	784	712	822	618	826	1078	653	277	276
ENSG00000106628	POLD2	protein_coding	DNA polymerase delta 2, accessory subunit [Source:HGNC Symbol;Acc:HGNC:9176]	640.054	2.1261	0.380699	-5.58472	2.34079e-08	2.71578e-07	348	450	296	521	471	356	316	372	853	2091
ENSG00000164086	DUSP7	protein_coding	dual specificity phosphatase 7 [Source:HGNC Symbol;Acc:HGNC:3073]	625.109	3.37065	0.603577	-5.58446	2.34432e-08	2.71797e-07	199	238	198	244	247	183	186	280	336	3490
ENSG00000059728	MXD1	protein_coding	MAX dimerization protein 1 [Source:HGNC Symbol;Acc:HGNC:6761]	810.766	2.58366	0.462941	-5.58098	2.3917e-08	2.77098e-07	485	456	301	267	387	773	337	332	3802	945
ENSG00000134243	SORT1	protein_coding	sortilin 1 [Source:HGNC Symbol;Acc:HGNC:11186]	3596.7	-1.22231	0.219087	5.57911	2.41749e-08	2.79891e-07	3350	5098	5379	3953	3816	4216	4138	3452	1457	1714
ENSG00000237973	MTCO1P12	unprocessed_pseudogene	mitochondrially encoded cytochrome c oxidase I pseudogene 12 [Source:HGNC Symbol;Acc:HGNC:52014]	460.103	-2.63487	0.472391	5.57773	2.43674e-08	2.81924e-07	553	386	570	987	646	311	412	601	126	45
ENSG00000175931	UBE2O	protein_coding	ubiquitin conjugating enzyme E2 O [Source:HGNC Symbol;Acc:HGNC:29554]	533.585	1.26881	0.227593	-5.5749	2.47666e-08	2.86345e-07	408	454	433	366	417	426	467	433	748	1063
ENSG00000066336	SPI1	protein_coding	Spi-1 proto-oncogene [Source:HGNC Symbol;Acc:HGNC:11241]	288.611	3.04642	0.546563	-5.57377	2.49281e-08	2.88012e-07	74	196	60	43	120	280	115	98	878	905
ENSG00000129355	CDKN2D	protein_coding	cyclin dependent kinase inhibitor 2D [Source:HGNC Symbol;Acc:HGNC:1790]	61.39	2.0872	0.374575	-5.57218	2.51571e-08	2.90421e-07	28	47	36	30	46	45	38	36	85	195
ENSG00000168803	ADAL	protein_coding	adenosine deaminase like [Source:HGNC Symbol;Acc:HGNC:31853]	177.391	-1.98952	0.357052	5.57208	2.51715e-08	2.90421e-07	225	211	197	258	193	163	228	223	78	23
ENSG00000183484	GPR132	protein_coding	G protein-coupled receptor 132 [Source:HGNC Symbol;Acc:HGNC:17482]	120.717	3.04926	0.547299	-5.57146	2.5261e-08	2.91253e-07	27	47	46	11	58	105	70	44	360	385
ENSG00000136877	FPGS	protein_coding	folylpolyglutamate synthase [Source:HGNC Symbol;Acc:HGNC:3824]	515.703	1.06085	0.190438	-5.57059	2.53882e-08	2.92517e-07	377	560	425	391	385	483	429	431	758	856
ENSG00000132846	ZBED3	protein_coding	zinc finger BED-type containing 3 [Source:HGNC Symbol;Acc:HGNC:20711]	544.133	-1.64801	0.295875	5.56996	2.54804e-08	2.93331e-07	567	813	650	643	785	564	508	636	278	107
ENSG00000149289	ZC3H12C	protein_coding	zinc finger CCCH-type containing 12C [Source:HGNC Symbol;Acc:HGNC:29362]	634.273	-1.86965	0.335673	5.56986	2.54941e-08	2.93331e-07	835	760	518	743	1176	638	598	778	245	138
ENSG00000154258	ABCA9	protein_coding	ATP binding cassette subfamily A member 9 [Source:HGNC Symbol;Acc:HGNC:39]	376.333	-2.01641	0.3622	5.56711	2.58992e-08	2.97787e-07	306	457	288	361	471	605	547	597	81	117
ENSG00000073060	SCARB1	protein_coding	scavenger receptor class B member 1 [Source:HGNC Symbol;Acc:HGNC:1664]	399.712	1.86704	0.335393	-5.56671	2.59592e-08	2.98271e-07	224	265	172	254	353	309	313	253	605	1097
ENSG00000157613	CREB3L1	protein_coding	cAMP responsive element binding protein 3 like 1 [Source:HGNC Symbol;Acc:HGNC:18856]	187.617	3.85709	0.693092	-5.56505	2.62078e-08	3.0092e-07	26	62	35	29	41	110	72	47	114	1135
ENSG00000066027	PPP2R5A	protein_coding	protein phosphatase 2 regulatory subunit B'alpha [Source:HGNC Symbol;Acc:HGNC:9309]	867.32	-1.07868	0.193857	5.5643	2.63208e-08	3.0201e-07	1053	1093	1071	797	891	1127	1074	840	509	349
ENSG00000160447	PKN3	protein_coding	protein kinase N3 [Source:HGNC Symbol;Acc:HGNC:17999]	128.849	1.77484	0.31902	-5.5634	2.6457e-08	3.03364e-07	77	120	93	69	64	77	134	80	235	304
ENSG00000141858	SAMD1	protein_coding	sterile alpha motif domain containing 1 [Source:HGNC Symbol;Acc:HGNC:17958]	317.977	2.14113	0.384869	-5.56325	2.6479e-08	3.03408e-07	149	260	242	152	185	209	200	162	391	1073
ENSG00000165891	E2F7	protein_coding	E2F transcription factor 7 [Source:HGNC Symbol;Acc:HGNC:23820]	35.7893	3.96291	0.712365	-5.56303	2.65125e-08	3.03583e-07	2	14	6	2	8	22	20	3	176	94
ENSG00000146094	DOK3	protein_coding	docking protein 3 [Source:HGNC Symbol;Acc:HGNC:24583]	145.097	2.28423	0.410633	-5.56271	2.65619e-08	3.03731e-07	71	142	50	45	61	137	101	73	445	301
ENSG00000226200	SGMS1-AS1	antisense	SGMS1 antisense RNA 1 [Source:HGNC Symbol;Acc:HGNC:49683]	274.206	-2.53459	0.455631	5.56282	2.6545e-08	3.03731e-07	331	367	336	486	258	243	389	274	94	17
ENSG00000196498	NCOR2	protein_coding	nuclear receptor corepressor 2 [Source:HGNC Symbol;Acc:HGNC:7673]	3786.44	1.60925	0.289435	-5.55996	2.69843e-08	3.0835e-07	2683	3038	2782	2538	2277	2808	3013	2822	5027	9565
ENSG00000007237	GAS7	protein_coding	growth arrest specific 7 [Source:HGNC Symbol;Acc:HGNC:4169]	444.067	2.44826	0.440408	-5.55906	2.71228e-08	3.0972e-07	197	344	199	171	191	397	191	250	594	1654
ENSG00000122694	GLIPR2	protein_coding	GLI pathogenesis related 2 [Source:HGNC Symbol;Acc:HGNC:18007]	219.285	2.6108	0.469724	-5.55815	2.72647e-08	3.11127e-07	86	181	89	40	101	201	118	88	464	727
ENSG00000141564	RPTOR	protein_coding	regulatory associated protein of MTOR complex 1 [Source:HGNC Symbol;Acc:HGNC:30287]	998.12	1.11541	0.200782	-5.55531	2.77116e-08	3.16011e-07	755	843	850	858	796	836	784	887	1422	1764
ENSG00000161526	SAP30BP	protein_coding	SAP30 binding protein [Source:HGNC Symbol;Acc:HGNC:30785]	658.26	0.80003	0.144083	-5.55255	2.81527e-08	3.20822e-07	560	616	614	549	581	560	602	603	1003	845
ENSG00000130255	RPL36	protein_coding	ribosomal protein L36 [Source:HGNC Symbol;Acc:HGNC:13631]	1481.32	2.28205	0.411077	-5.55139	2.83405e-08	3.22741e-07	748	1167	674	1049	1010	959	579	693	1864	5262
ENSG00000106299	WASL	protein_coding	Wiskott-Aldrich syndrome like [Source:HGNC Symbol;Acc:HGNC:12735]	1422.75	-1.18423	0.21334	5.55089	2.8422e-08	3.23448e-07	1592	1859	1392	1754	2134	1636	1410	1357	774	543
ENSG00000121594	CD80	protein_coding	CD80 molecule [Source:HGNC Symbol;Acc:HGNC:1700]	33.9016	2.87889	0.518662	-5.55062	2.84664e-08	3.23733e-07	8	20	10	4	13	26	29	14	107	96
ENSG00000142657	PGD	protein_coding	phosphogluconate dehydrogenase [Source:HGNC Symbol;Acc:HGNC:8891]	938.605	1.71483	0.309081	-5.54816	2.88691e-08	3.28088e-07	521	814	535	694	868	737	506	623	1401	2386
ENSG00000141447	OSBPL1A	protein_coding	oxysterol binding protein like 1A [Source:HGNC Symbol;Acc:HGNC:16398]	664.687	-1.60923	0.290093	5.54727	2.90157e-08	3.29529e-07	617	809	651	1002	1152	729	610	718	264	204
ENSG00000213553	RPLP0P6	processed_pseudogene	ribosomal protein lateral stalk subunit P0 pseudogene 6 [Source:HGNC Symbol;Acc:HGNC:36404]	207.741	2.56423	0.462339	-5.54621	2.91924e-08	3.3131e-07	97	147	69	108	106	192	83	66	296	793
ENSG00000151687	ANKAR	protein_coding	ankyrin and armadillo repeat containing [Source:HGNC Symbol;Acc:HGNC:26350]	212.991	-1.51386	0.273131	5.54263	2.97969e-08	3.37941e-07	249	277	265	202	207	256	334	218	108	54
ENSG00000143851	PTPN7	protein_coding	protein tyrosine phosphatase, non-receptor type 7 [Source:HGNC Symbol;Acc:HGNC:9659]	110.55	2.37359	0.42831	-5.54175	2.99467e-08	3.39409e-07	47	61	57	35	51	135	70	43	381	209
ENSG00000110492	MDK	protein_coding	midkine [Source:HGNC Symbol;Acc:HGNC:6972]	241.639	2.84822	0.514052	-5.54072	3.01224e-08	3.41169e-07	66	242	86	67	85	197	118	49	581	822
ENSG00000167851	CD300A	protein_coding	CD300a molecule [Source:HGNC Symbol;Acc:HGNC:19319]	167.016	3.46707	0.625999	-5.53846	3.0515e-08	3.45381e-07	25	100	38	22	27	146	65	44	833	342
ENSG00000141542	RAB40B	protein_coding	RAB40B, member RAS oncogene family [Source:HGNC Symbol;Acc:HGNC:18284]	270.365	-1.59859	0.288768	5.5359	3.09637e-08	3.50222e-07	210	268	337	434	313	366	340	289	117	76
ENSG00000143546	S100A8	protein_coding	S100 calcium binding protein A8 [Source:HGNC Symbol;Acc:HGNC:10498]	707.334	6.68003	1.20682	-5.53525	3.10785e-08	3.51282e-07	37	55	3	5	69	87	16	7	662	5144
ENSG00000184304	PRKD1	protein_coding	protein kinase D1 [Source:HGNC Symbol;Acc:HGNC:9407]	588.49	-1.4495	0.261972	5.53305	3.14712e-08	3.5548e-07	629	749	803	625	433	840	807	642	272	189
ENSG00000175220	ARHGAP1	protein_coding	Rho GTPase activating protein 1 [Source:HGNC Symbol;Acc:HGNC:673]	1951.46	1.7539	0.317018	-5.5325	3.15693e-08	3.56346e-07	1191	2011	1236	1113	1251	1720	1267	1146	2732	5218
ENSG00000164078	MST1R	protein_coding	macrophage stimulating 1 receptor [Source:HGNC Symbol;Acc:HGNC:7381]	392.036	5.22596	0.944905	-5.53068	3.18999e-08	3.59715e-07	17	77	85	30	44	51	63	28	24	2939
ENSG00000213943	KRT18P17	processed_pseudogene	keratin 18 pseudogene 17 [Source:HGNC Symbol;Acc:HGNC:33385]	189.503	4.18843	0.757317	-5.53062	3.19109e-08	3.59715e-07	44	80	43	37	43	49	37	21	48	1259
ENSG00000060558	GNA15	protein_coding	G protein subunit alpha 15 [Source:HGNC Symbol;Acc:HGNC:4383]	178.16	3.83913	0.694382	-5.52885	3.22345e-08	3.62873e-07	47	84	13	17	39	121	53	33	275	938
ENSG00000149503	INCENP	protein_coding	inner centromere protein [Source:HGNC Symbol;Acc:HGNC:6058]	273.76	1.8346	0.331822	-5.52887	3.22293e-08	3.62873e-07	151	222	163	202	214	224	148	163	369	776
ENSG00000245910	SNHG6	processed_transcript	small nucleolar RNA host gene 6 [Source:HGNC Symbol;Acc:HGNC:32965]	182.08	1.31955	0.238679	-5.52855	3.22894e-08	3.63245e-07	101	183	150	174	142	171	119	115	328	316
ENSG00000157657	ZNF618	protein_coding	zinc finger protein 618 [Source:HGNC Symbol;Acc:HGNC:29416]	1364.07	-1.03536	0.187395	5.52503	3.29428e-08	3.70345e-07	1299	1696	1567	1706	1273	1512	1783	1603	716	652
ENSG00000279752		TEC		40.899	-2.50629	0.453822	5.52262	3.33978e-08	3.75208e-07	47	52	40	34	54	61	67	47	9	7
ENSG00000110218	PANX1	protein_coding	pannexin 1 [Source:HGNC Symbol;Acc:HGNC:8599]	280.709	1.47315	0.266804	-5.52146	3.362e-08	3.7745e-07	219	242	239	126	249	244	199	182	505	547
ENSG00000112992	NNT	protein_coding	nicotinamide nucleotide transhydrogenase [Source:HGNC Symbol;Acc:HGNC:7863]	2192.49	-1.96909	0.356639	5.52123	3.36627e-08	3.77675e-07	2372	2861	2920	2656	3062	2135	2256	2780	1008	272
ENSG00000251615		lincRNA		115.473	-2.28826	0.414522	5.52023	3.38555e-08	3.79583e-07	125	233	113	179	156	76	133	116	35	18
ENSG00000248092	NNT-AS1	antisense	NNT antisense RNA 1 [Source:HGNC Symbol;Acc:HGNC:49005]	312.578	-1.7946	0.32515	5.51929	3.40373e-08	3.81365e-07	378	467	352	339	324	379	382	367	158	45
ENSG00000113790	EHHADH	protein_coding	enoyl-CoA hydratase and 3-hydroxyacyl CoA dehydrogenase [Source:HGNC Symbol;Acc:HGNC:3247]	1840.06	-4.57917	0.829689	5.51914	3.40661e-08	3.81431e-07	1917	1634	685	5014	5798	1159	867	1438	173	17
ENSG00000197756	RPL37A	protein_coding	ribosomal protein L37a [Source:HGNC Symbol;Acc:HGNC:10348]	3453.09	1.69044	0.306355	-5.51791	3.43051e-08	3.83849e-07	2048	3028	2076	3140	2610	2722	2014	2000	4943	8829
ENSG00000101605	MYOM1	protein_coding	myomesin 1 [Source:HGNC Symbol;Acc:HGNC:7613]	140.282	-2.25632	0.409022	5.51638	3.46045e-08	3.86939e-07	161	135	270	179	121	117	195	176	45	21
ENSG00000186642	PDE2A	protein_coding	phosphodiesterase 2A [Source:HGNC Symbol;Acc:HGNC:8777]	340.077	-1.81466	0.328968	5.51621	3.46379e-08	3.87053e-07	295	364	529	439	359	335	458	458	77	126
ENSG00000104237	RP1	protein_coding	RP1, axonemal microtubule associated [Source:HGNC Symbol;Acc:HGNC:10263]	241.425	-4.4136	0.800723	5.51203	3.54728e-08	3.96117e-07	201	484	710	233	25	282	345	193	21	6
ENSG00000163931	TKT	protein_coding	transketolase [Source:HGNC Symbol;Acc:HGNC:11834]	2978.46	3.07414	0.557868	-5.51051	3.57798e-08	3.99278e-07	1147	1612	620	934	1855	1760	842	1116	2852	14530
ENSG00000107864	CPEB3	protein_coding	cytoplasmic polyadenylation element binding protein 3 [Source:HGNC Symbol;Acc:HGNC:21746]	547.421	-1.66315	0.301852	5.50982	3.5921e-08	4.00585e-07	617	571	909	560	535	528	721	721	244	134
ENSG00000147403	RPL10	protein_coding	ribosomal protein L10 [Source:HGNC Symbol;Acc:HGNC:10298]	4388.29	2.39632	0.435064	-5.50796	3.63007e-08	4.04549e-07	1319	3235	2058	2422	2631	3669	2040	2242	5510	16313
ENSG00000186352	ANKRD37	protein_coding	ankyrin repeat domain 37 [Source:HGNC Symbol;Acc:HGNC:29593]	217.829	2.70515	0.491158	-5.5077	3.63556e-08	4.0489e-07	73	75	131	45	127	194	126	83	989	317
ENSG00000140284	SLC27A2	protein_coding	solute carrier family 27 member 2 [Source:HGNC Symbol;Acc:HGNC:10996]	1243.1	-5.44696	0.989213	5.50636	3.66329e-08	4.07706e-07	1536	845	259	4411	3953	397	324	755	61	9
ENSG00000174371	EXO1	protein_coding	exonuclease 1 [Source:HGNC Symbol;Acc:HGNC:3511]	22.5918	3.82038	0.69391	-5.50558	3.67957e-08	4.09245e-07	4	7	6	0	5	21	5	4	87	76
ENSG00000171533	MAP6	protein_coding	microtubule associated protein 6 [Source:HGNC Symbol;Acc:HGNC:6868]	181.673	-2.00938	0.365081	5.50392	3.71448e-08	4.12852e-07	242	153	266	251	219	166	189	243	38	58
ENSG00000103126	AXIN1	protein_coding	axin 1 [Source:HGNC Symbol;Acc:HGNC:903]	459.345	1.6537	0.30061	-5.50113	3.77355e-08	4.19138e-07	347	396	342	266	335	351	301	296	611	1189
ENSG00000167526	RPL13	protein_coding	ribosomal protein L13 [Source:HGNC Symbol;Acc:HGNC:10303]	4719.17	2.35849	0.428903	-5.49889	3.8219e-08	4.24225e-07	2327	3552	1961	2947	2716	3212	2235	2331	5025	18027
ENSG00000149948	HMGA2	protein_coding	high mobility group AT-hook 2 [Source:HGNC Symbol;Acc:HGNC:5009]	57.3044	4.29799	0.781918	-5.49673	3.869e-08	4.29168e-07	6	20	14	5	9	14	25	8	461	20
ENSG00000253320	AZIN1-AS1	antisense	AZIN1 antisense RNA 1 [Source:HGNC Symbol;Acc:HGNC:51558]	153.034	-1.74276	0.317086	5.49615	3.88166e-08	4.30286e-07	147	200	239	188	116	179	223	168	64	36
ENSG00000196976	LAGE3	protein_coding	L antigen family member 3 [Source:HGNC Symbol;Acc:HGNC:26058]	79.1054	2.27812	0.414515	-5.49585	3.88823e-08	4.30728e-07	37	60	35	53	57	53	39	34	102	279
ENSG00000225178	RPSAP58	processed_pseudogene	ribosomal protein SA pseudogene 58 [Source:HGNC Symbol;Acc:HGNC:36809]	104.823	1.71428	0.31195	-5.49538	3.89863e-08	4.31594e-07	57	117	58	75	80	88	59	61	176	251
ENSG00000179314	WSCD1	protein_coding	WSC domain containing 1 [Source:HGNC Symbol;Acc:HGNC:29060]	167.782	-2.84228	0.517316	5.49429	3.92279e-08	4.3398e-07	227	211	341	219	110	114	228	197	13	37
ENSG00000087245	MMP2	protein_coding	matrix metallopeptidase 2 [Source:HGNC Symbol;Acc:HGNC:7166]	3972.47	4.45096	0.810244	-5.49335	3.94369e-08	4.36003e-07	555	1082	564	540	808	1495	804	543	616	27547
ENSG00000165795	NDRG2	protein_coding	NDRG family member 2 [Source:HGNC Symbol;Acc:HGNC:14460]	1185.02	-2.46877	0.449437	5.49302	3.9512e-08	4.36543e-07	1296	1592	1699	1547	1100	1123	1453	1741	92	353
ENSG00000175287	PHYHD1	protein_coding	phytanoyl-CoA dioxygenase domain containing 1 [Source:HGNC Symbol;Acc:HGNC:23396]	296.362	-1.6843	0.306637	5.4928	3.9561e-08	4.36795e-07	314	388	292	531	395	282	314	295	126	75
ENSG00000108984	MAP2K6	protein_coding	mitogen-activated protein kinase kinase 6 [Source:HGNC Symbol;Acc:HGNC:6846]	445.557	-2.08961	0.380544	5.49111	3.99411e-08	4.407e-07	447	375	667	638	490	437	400	798	149	84
ENSG00000182389	CACNB4	protein_coding	calcium voltage-gated channel auxiliary subunit beta 4 [Source:HGNC Symbol;Acc:HGNC:1404]	235.519	-2.54135	0.462918	5.48985	4.02274e-08	4.43565e-07	267	214	306	314	189	274	209	503	69	24
ENSG00000132970	WASF3	protein_coding	WAS protein family member 3 [Source:HGNC Symbol;Acc:HGNC:12734]	334.63	-2.3539	0.428881	5.48847	4.05435e-08	4.46756e-07	345	545	457	364	419	474	384	302	27	109
ENSG00000125868	DSTN	protein_coding	destrin, actin depolymerizing factor [Source:HGNC Symbol;Acc:HGNC:15750]	2730.35	-0.987637	0.179953	5.48831	4.05793e-08	4.46854e-07	2780	3602	3437	3124	2875	3578	2750	2733	1318	1474
ENSG00000178053	MLF1	protein_coding	myeloid leukemia factor 1 [Source:HGNC Symbol;Acc:HGNC:7125]	143.395	-1.67702	0.305637	5.48697	4.08883e-08	4.4996e-07	189	182	173	126	172	200	178	143	72	27
ENSG00000110400	NECTIN1	protein_coding	nectin cell adhesion molecule 1 [Source:HGNC Symbol;Acc:HGNC:9706]	1744.69	4.86955	0.887542	-5.48656	4.0984e-08	4.50698e-07	275	206	257	270	381	260	255	235	98	12739
ENSG00000162065	TBC1D24	protein_coding	TBC1 domain family member 24 [Source:HGNC Symbol;Acc:HGNC:29203]	696.98	-1.59015	0.289832	5.48645	4.10095e-08	4.50698e-07	753	828	1082	871	504	849	817	863	229	259
ENSG00000174032	SLC25A30	protein_coding	solute carrier family 25 member 30 [Source:HGNC Symbol;Acc:HGNC:27371]	1133.54	-1.60816	0.29313	5.48617	4.10743e-08	4.51114e-07	1584	1421	1175	1327	1129	1709	1263	1106	584	238
ENSG00000130775	THEMIS2	protein_coding	thymocyte selection associated family member 2 [Source:HGNC Symbol;Acc:HGNC:16839]	675.795	2.54658	0.464245	-5.48544	4.12448e-08	4.5239e-07	228	512	289	115	374	647	308	379	2069	1655
ENSG00000228526	MIR34AHG	lincRNA	MIR34A host gene [Source:HGNC Symbol;Acc:HGNC:51913]	256.659	2.05453	0.374539	-5.48549	4.12316e-08	4.5239e-07	125	217	243	144	90	178	215	90	652	558
ENSG00000083544	TDRD3	protein_coding	tudor domain containing 3 [Source:HGNC Symbol;Acc:HGNC:20612]	562.353	-1.11548	0.203397	5.48423	4.15264e-08	4.5488e-07	671	652	704	570	561	684	781	536	319	224
ENSG00000143753	DEGS1	protein_coding	delta 4-desaturase, sphingolipid 1 [Source:HGNC Symbol;Acc:HGNC:13709]	1056.84	2.3843	0.434755	-5.48424	4.15248e-08	4.5488e-07	502	809	428	611	684	751	503	444	1166	4043
ENSG00000231007	CDC20P1	processed_pseudogene	cell division cycle 20 pseudogene 1 [Source:HGNC Symbol;Acc:HGNC:29487]	26.541	4.54839	0.829431	-5.48375	4.16413e-08	4.55839e-07	2	6	1	8	7	9	3	4	14	178
ENSG00000248441	LINC01197	lincRNA	long intergenic non-protein coding RNA 1197 [Source:HGNC Symbol;Acc:HGNC:49597]	74.5562	-2.88865	0.526865	5.48271	4.18869e-08	4.58227e-07	69	125	95	52	43	111	148	101	16	7
ENSG00000179029	TMEM107	protein_coding	transmembrane protein 107 [Source:HGNC Symbol;Acc:HGNC:28128]	151.42	1.2554	0.229081	-5.48015	4.24966e-08	4.64592e-07	92	117	143	140	116	140	113	110	249	269
ENSG00000077157	PPP1R12B	protein_coding	protein phosphatase 1 regulatory subunit 12B [Source:HGNC Symbol;Acc:HGNC:7619]	3041.24	-1.61452	0.294623	5.47997	4.25395e-08	4.64757e-07	3244	4047	4274	3395	2312	3277	3700	4430	910	1172
ENSG00000077063	CTTNBP2	protein_coding	cortactin binding protein 2 [Source:HGNC Symbol;Acc:HGNC:15679]	485.998	-2.72003	0.496489	5.47852	4.28899e-08	4.68277e-07	517	518	844	372	853	511	541	623	151	24
ENSG00000146242	TPBG	protein_coding	trophoblast glycoprotein [Source:HGNC Symbol;Acc:HGNC:12004]	510.681	2.93671	0.53629	-5.47598	4.35106e-08	4.74744e-07	156	392	289	124	163	293	270	140	569	2336
ENSG00000019186	CYP24A1	protein_coding	cytochrome P450 family 24 subfamily A member 1 [Source:HGNC Symbol;Acc:HGNC:2602]	982.297	-5.02817	0.918368	5.47512	4.37227e-08	4.76746e-07	3494	1351	45	1735	788	809	962	564	54	18
ENSG00000273448		lincRNA		58.7688	-2.13987	0.390852	5.47489	4.37785e-08	4.77043e-07	64	85	63	57	90	65	86	62	24	6
ENSG00000035720	STAP1	protein_coding	signal transducing adaptor family member 1 [Source:HGNC Symbol;Acc:HGNC:24133]	66.9258	-2.99901	0.547792	5.47473	4.38182e-08	4.77163e-07	77	51	117	51	77	113	134	46	12	7
ENSG00000279342		sense_intronic		225.046	-1.85533	0.33895	5.47377	4.40563e-08	4.79443e-07	260	308	359	230	192	241	333	234	101	38
ENSG00000141510	TP53	protein_coding	tumor protein p53 [Source:HGNC Symbol;Acc:HGNC:11998]	575.374	1.47882	0.270177	-5.47355	4.41114e-08	4.7973e-07	372	613	384	324	363	601	473	373	980	1171
ENSG00000130956	HABP4	protein_coding	hyaluronan binding protein 4 [Source:HGNC Symbol;Acc:HGNC:17062]	404.732	-1.58966	0.290505	5.47206	4.44833e-08	4.83459e-07	561	516	443	516	627	348	448	355	178	113
ENSG00000028137	TNFRSF1B	protein_coding	TNF receptor superfamily member 1B [Source:HGNC Symbol;Acc:HGNC:11917]	989.342	2.85833	0.522469	-5.47081	4.47986e-08	4.86568e-07	372	628	240	166	395	1071	435	358	3099	2786
ENSG00000196268	ZNF493	protein_coding	zinc finger protein 493 [Source:HGNC Symbol;Acc:HGNC:23708]	671.944	-1.72005	0.314449	5.47007	4.49868e-08	4.88294e-07	736	720	999	647	713	788	1114	674	321	132
ENSG00000143013	LMO4	protein_coding	LIM domain only 4 [Source:HGNC Symbol;Acc:HGNC:6644]	615.97	1.38728	0.253628	-5.46972	4.50742e-08	4.88925e-07	321	658	526	424	424	637	503	363	1378	905
ENSG00000243449	C4orf48	protein_coding	chromosome 4 open reading frame 48 [Source:HGNC Symbol;Acc:HGNC:34437]	81.0357	2.55866	0.467818	-5.46935	4.51688e-08	4.89633e-07	35	51	59	20	31	75	40	28	141	288
ENSG00000149273	RPS3	protein_coding	ribosomal protein S3 [Source:HGNC Symbol;Acc:HGNC:10420]	4863.06	2.65759	0.485957	-5.46877	4.53173e-08	4.90922e-07	1846	3129	1919	2535	2580	3314	2094	2049	4298	21338
ENSG00000142185	TRPM2	protein_coding	transient receptor potential cation channel subfamily M member 2 [Source:HGNC Symbol;Acc:HGNC:12339]	254.969	2.59528	0.474693	-5.46728	4.56983e-08	4.94728e-07	67	165	133	40	119	218	181	131	700	708
ENSG00000172059	KLF11	protein_coding	Kruppel like factor 11 [Source:HGNC Symbol;Acc:HGNC:11811]	629.461	-1.0355	0.189409	5.46701	4.57692e-08	4.95175e-07	713	911	714	703	553	801	721	641	340	293
ENSG00000119004	CYP20A1	protein_coding	cytochrome P450 family 20 subfamily A member 1 [Source:HGNC Symbol;Acc:HGNC:20576]	443.41	-1.27038	0.232396	5.46645	4.59132e-08	4.96411e-07	492	575	446	607	624	452	461	453	243	148
ENSG00000165699	TSC1	protein_coding	TSC complex subunit 1 [Source:HGNC Symbol;Acc:HGNC:12362]	1473.01	-0.988845	0.180904	5.46612	4.60001e-08	4.97028e-07	1438	1703	1746	1845	1524	1652	1606	1841	899	639
ENSG00000221926	TRIM16	protein_coding	tripartite motif containing 16 [Source:HGNC Symbol;Acc:HGNC:17241]	200.078	3.09355	0.56601	-5.46554	4.61498e-08	4.98322e-07	52	80	86	69	90	98	92	88	132	1030
ENSG00000011566	MAP4K3	protein_coding	mitogen-activated protein kinase kinase kinase kinase 3 [Source:HGNC Symbol;Acc:HGNC:6865]	1106	-1.33462	0.244305	5.46295	4.68291e-08	5.0533e-07	1206	1378	1419	1023	1086	1495	1594	1123	625	320
ENSG00000259820		lincRNA		728.133	-1.81999	0.333159	5.46281	4.68651e-08	5.05392e-07	792	759	1126	633	745	732	1027	1101	313	145
ENSG00000246985	SOCS2-AS1	processed_transcript	SOCS2 antisense RNA 1 [Source:HGNC Symbol;Acc:HGNC:27054]	92.293	-2.97908	0.545449	5.4617	4.71585e-08	5.08226e-07	85	78	159	76	194	73	90	153	20	7
ENSG00000130475	FCHO1	protein_coding	FCH domain only 1 [Source:HGNC Symbol;Acc:HGNC:29002]	56.8937	2.9194	0.534866	-5.4582	4.80995e-08	5.18033e-07	21	17	25	11	19	64	27	19	127	207
ENSG00000141480	ARRB2	protein_coding	arrestin beta 2 [Source:HGNC Symbol;Acc:HGNC:712]	545.742	1.73976	0.318758	-5.45792	4.81747e-08	5.18507e-07	294	516	246	283	429	618	343	348	1323	990
ENSG00000108604	SMARCD2	protein_coding	SWI/SNF related, matrix associated, actin dependent regulator of chromatin, subfamily d, member 2 [Source:HGNC Symbol;Acc:HGNC:11107]	641.41	1.73605	0.318138	-5.45689	4.84546e-08	5.21184e-07	364	523	421	451	520	458	423	430	804	1776
ENSG00000120254	MTHFD1L	protein_coding	methylenetetrahydrofolate dehydrogenase (NADP+ dependent) 1 like [Source:HGNC Symbol;Acc:HGNC:21055]	612.648	1.91976	0.351837	-5.45638	4.85941e-08	5.22347e-07	390	570	444	196	308	517	536	294	1638	1145
ENSG00000196177	ACADSB	protein_coding	acyl-CoA dehydrogenase short/branched chain [Source:HGNC Symbol;Acc:HGNC:91]	1715.68	-3.79027	0.694726	5.45579	4.87569e-08	5.23422e-07	2407	1493	987	3207	5428	826	945	1761	238	59
ENSG00000235587	GAPDHP65	processed_pseudogene	glyceraldehyde 3 phosphate dehydrogenase pseudogene 65 [Source:HGNC Symbol;Acc:HGNC:4143]	24.5289	2.78293	0.51008	-5.45586	4.8735e-08	5.23422e-07	8	22	10	9	12	14	4	14	45	93
ENSG00000158161	EYA3	protein_coding	EYA transcriptional coactivator and phosphatase 3 [Source:HGNC Symbol;Acc:HGNC:3521]	1150.96	-1.07931	0.197841	5.45541	4.88588e-08	5.24179e-07	1310	1406	1527	1216	1132	1313	1382	1237	726	421
ENSG00000141552	ANAPC11	protein_coding	anaphase promoting complex subunit 11 [Source:HGNC Symbol;Acc:HGNC:14452]	361.052	1.8814	0.34491	-5.45475	4.90424e-08	5.25473e-07	182	276	240	313	299	194	193	227	525	1016
ENSG00000250986		lincRNA		82.5959	-3.00691	0.551242	5.45478	4.90332e-08	5.25473e-07	108	67	132	109	51	63	185	97	12	11
ENSG00000144810	COL8A1	protein_coding	collagen type VIII alpha 1 chain [Source:HGNC Symbol;Acc:HGNC:2215]	1061.44	3.02862	0.55537	-5.45333	4.94353e-08	5.29342e-07	297	817	361	288	484	600	564	241	1047	5092
ENSG00000198722	UNC13B	protein_coding	unc-13 homolog B [Source:HGNC Symbol;Acc:HGNC:12566]	1558.27	-1.45559	0.266983	5.45198	4.98127e-08	5.3304e-07	1682	1666	1878	2275	2396	1429	1471	1748	670	538
ENSG00000280381		TEC		199.652	-2.49796	0.458316	5.45029	5.02873e-08	5.37774e-07	288	277	262	119	229	186	298	289	66	16
ENSG00000177103	DSCAML1	protein_coding	DS cell adhesion molecule like 1 [Source:HGNC Symbol;Acc:HGNC:14656]	251.086	-2.99014	0.549121	5.44531	5.17139e-08	5.52675e-07	304	382	342	311	151	365	310	328	70	6
ENSG00000100139	MICALL1	protein_coding	MICAL like 1 [Source:HGNC Symbol;Acc:HGNC:29804]	1670.22	3.79853	0.697701	-5.44435	5.19949e-08	5.55322e-07	449	576	466	419	425	488	513	485	436	10479
ENSG00000110013	SIAE	protein_coding	sialic acid acetylesterase [Source:HGNC Symbol;Acc:HGNC:18187]	1035.26	-1.88643	0.346555	5.44337	5.22823e-08	5.58035e-07	1098	1509	984	1593	1754	1118	906	986	449	179
ENSG00000160255	ITGB2	protein_coding	integrin subunit beta 2 [Source:HGNC Symbol;Acc:HGNC:6155]	1106	2.9222	0.536938	-5.44234	5.25841e-08	5.60897e-07	273	916	276	232	408	1137	401	374	3347	3304
ENSG00000175489	LRRC25	protein_coding	leucine rich repeat containing 25 [Source:HGNC Symbol;Acc:HGNC:29806]	136.016	2.84396	0.522589	-5.44207	5.26643e-08	5.61394e-07	57	99	21	23	65	118	59	63	478	338
ENSG00000139641	ESYT1	protein_coding	extended synaptotagmin 1 [Source:HGNC Symbol;Acc:HGNC:29534]	1552.55	1.17849	0.216574	-5.44153	5.2826e-08	5.62757e-07	1082	1684	1361	911	1209	1596	1361	1028	2864	2339
ENSG00000168077	SCARA3	protein_coding	scavenger receptor class A member 3 [Source:HGNC Symbol;Acc:HGNC:19000]	571.36	2.95423	0.542944	-5.44114	5.2942e-08	5.63633e-07	162	285	509	145	133	310	372	101	2491	1106
ENSG00000105254	TBCB	protein_coding	tubulin folding cofactor B [Source:HGNC Symbol;Acc:HGNC:1989]	476.071	1.85989	0.341964	-5.43884	5.36273e-08	5.70564e-07	261	389	291	358	314	366	309	277	580	1417
ENSG00000140525	FANCI	protein_coding	Fanconi anemia complementation group I [Source:HGNC Symbol;Acc:HGNC:25568]	172.367	2.56987	0.472578	-5.43799	5.3886e-08	5.72952e-07	48	101	101	53	70	185	104	60	730	262
ENSG00000172215	CXCR6	protein_coding	C-X-C motif chemokine receptor 6 [Source:HGNC Symbol;Acc:HGNC:16647]	57.2809	3.43136	0.631038	-5.43765	5.39883e-08	5.73673e-07	9	26	20	5	40	24	10	26	327	81
ENSG00000130726	TRIM28	protein_coding	tripartite motif containing 28 [Source:HGNC Symbol;Acc:HGNC:16384]	2462.98	2.43969	0.448815	-5.43585	5.45367e-08	5.79131e-07	1267	1647	1306	1385	1259	1364	1282	1208	2211	10030
ENSG00000123353	ORMDL2	protein_coding	ORMDL sphingolipid biosynthesis regulator 2 [Source:HGNC Symbol;Acc:HGNC:16037]	236.173	1.32228	0.243324	-5.43423	5.50328e-08	5.84027e-07	163	213	212	189	228	169	167	149	358	466
ENSG00000186951	PPARA	protein_coding	peroxisome proliferator activated receptor alpha [Source:HGNC Symbol;Acc:HGNC:9232]	2400.99	-2.4674	0.454075	5.43392	5.51301e-08	5.84687e-07	2795	2219	1996	4247	4836	1612	2139	3397	396	543
ENSG00000164742	ADCY1	protein_coding	adenylate cyclase 1 [Source:HGNC Symbol;Acc:HGNC:232]	223.245	-2.61335	0.481008	5.43307	5.53917e-08	5.86715e-07	253	328	351	256	169	186	248	389	18	59
ENSG00000284946		protein_coding		17.975	2.48916	0.458149	-5.43308	5.53907e-08	5.86715e-07	11	14	8	6	4	12	16	6	45	51
ENSG00000160213	CSTB	protein_coding	cystatin B [Source:HGNC Symbol;Acc:HGNC:2482]	796.055	2.05601	0.378461	-5.43254	5.55578e-08	5.88101e-07	463	667	412	565	647	534	433	302	1083	2502
ENSG00000143322	ABL2	protein_coding	ABL proto-oncogene 2, non-receptor tyrosine kinase [Source:HGNC Symbol;Acc:HGNC:77]	1369.43	1.08222	0.199221	-5.43224	5.56496e-08	5.88699e-07	1076	1514	1055	942	1216	1172	1162	1065	2854	1619
ENSG00000125730	C3	protein_coding	complement C3 [Source:HGNC Symbol;Acc:HGNC:1318]	9719.53	4.14327	0.762841	-5.43136	5.5926e-08	5.91248e-07	1134	5140	685	346	3229	4022	2291	2072	64292	13497
ENSG00000145217	SLC26A1	protein_coding	solute carrier family 26 member 1 [Source:HGNC Symbol;Acc:HGNC:10993]	297.594	-4.68125	0.862053	5.43035	5.62443e-08	5.94236e-07	358	225	74	965	762	109	113	359	17	10
ENSG00000108523	RNF167	protein_coding	ring finger protein 167 [Source:HGNC Symbol;Acc:HGNC:24544]	805.195	1.62813	0.299874	-5.42938	5.65501e-08	5.97088e-07	500	685	528	735	671	580	423	531	1191	1956
ENSG00000160214	RRP1	protein_coding	ribosomal RNA processing 1 [Source:HGNC Symbol;Acc:HGNC:18785]	213.691	1.47222	0.271169	-5.42915	5.66237e-08	5.97488e-07	148	217	162	141	165	162	165	137	295	490
ENSG00000211677	IGLC2	IG_C_gene	immunoglobulin lambda constant 2 [Source:HGNC Symbol;Acc:HGNC:5856]	941.246	4.22054	0.777419	-5.42891	5.66984e-08	5.97897e-07	306	143	308	45	216	342	63	261	781	5833
ENSG00000164687	FABP5	protein_coding	fatty acid binding protein 5 [Source:HGNC Symbol;Acc:HGNC:3560]	13.9153	2.77691	0.511566	-5.42824	5.69124e-08	5.99775e-07	3	7	7	7	6	15	4	4	35	45
ENSG00000167977	KCTD5	protein_coding	potassium channel tetramerization domain containing 5 [Source:HGNC Symbol;Acc:HGNC:21423]	294.131	1.95857	0.360833	-5.42792	5.70155e-08	6.00481e-07	194	211	200	155	193	218	188	169	348	926
ENSG00000090612	ZNF268	protein_coding	zinc finger protein 268 [Source:HGNC Symbol;Acc:HGNC:13061]	294.947	-1.38771	0.255724	5.42657	5.74477e-08	6.04651e-07	353	349	299	253	353	377	477	297	128	110
ENSG00000126453	BCL2L12	protein_coding	BCL2 like 12 [Source:HGNC Symbol;Acc:HGNC:13787]	131.066	2.91723	0.537788	-5.42451	5.81142e-08	6.11281e-07	60	75	67	42	46	75	60	42	105	630
ENSG00000167549	CORO6	protein_coding	coronin 6 [Source:HGNC Symbol;Acc:HGNC:21356]	153.003	3.85993	0.711825	-5.42258	5.87457e-08	6.17534e-07	29	47	73	23	34	57	46	32	60	953
ENSG00000181467	RAP2B	protein_coding	RAP2B, member of RAS oncogene family [Source:HGNC Symbol;Acc:HGNC:9862]	846.159	2.28255	0.420962	-5.42222	5.88627e-08	6.18374e-07	460	685	474	317	442	809	392	371	1168	2922
ENSG00000110876	SELPLG	protein_coding	selectin P ligand [Source:HGNC Symbol;Acc:HGNC:10722]	189.606	3.1616	0.583094	-5.4221	5.89022e-08	6.18399e-07	45	115	40	20	102	156	72	62	411	758
ENSG00000187531	SIRT7	protein_coding	sirtuin 7 [Source:HGNC Symbol;Acc:HGNC:14935]	281.841	1.29224	0.238425	-5.41988	5.96402e-08	6.25753e-07	206	221	213	203	254	230	211	246	408	560
ENSG00000128710	HOXD10	protein_coding	homeobox D10 [Source:HGNC Symbol;Acc:HGNC:5133]	369.939	-2.30364	0.425056	5.41961	5.97301e-08	6.26302e-07	357	429	657	448	177	466	680	393	89	76
ENSG00000133026	MYH10	protein_coding	myosin heavy chain 10 [Source:HGNC Symbol;Acc:HGNC:7568]	3101.51	-1.68867	0.311601	5.41934	5.98179e-08	6.26828e-07	3691	4418	3954	2985	3358	3916	4046	3164	635	1345
ENSG00000171017	LRRC8E	protein_coding	leucine rich repeat containing 8 VRAC subunit E [Source:HGNC Symbol;Acc:HGNC:26272]	97.6504	2.03121	0.374857	-5.41861	6.00632e-08	6.29003e-07	61	89	57	37	79	62	70	43	151	289
ENSG00000173281	PPP1R3B	protein_coding	protein phosphatase 1 regulatory subunit 3B [Source:HGNC Symbol;Acc:HGNC:14942]	1578.29	2.96702	0.547627	-5.41796	6.02845e-08	6.30925e-07	558	891	614	584	546	880	797	635	9590	860
ENSG00000166741	NNMT	protein_coding	nicotinamide N-methyltransferase [Source:HGNC Symbol;Acc:HGNC:7861]	1920.53	3.68831	0.680805	-5.41757	6.04142e-08	6.31885e-07	299	1423	436	74	935	430	516	652	8808	5023
ENSG00000119535	CSF3R	protein_coding	colony stimulating factor 3 receptor [Source:HGNC Symbol;Acc:HGNC:2439]	493.342	3.8889	0.71789	-5.41713	6.05645e-08	6.3306e-07	111	146	63	29	143	418	113	74	3013	775
ENSG00000134775	FHOD3	protein_coding	formin homology 2 domain containing 3 [Source:HGNC Symbol;Acc:HGNC:26178]	1081.84	-1.2499	0.23074	5.41689	6.06431e-08	6.33484e-07	1093	1384	1475	1212	1205	1132	1384	1143	663	315
ENSG00000162367	TAL1	protein_coding	TAL bHLH transcription factor 1, erythroid differentiation factor [Source:HGNC Symbol;Acc:HGNC:11556]	155.62	-2.77597	0.512621	5.41524	6.12055e-08	6.3896e-07	210	100	171	115	238	140	269	271	16	33
ENSG00000168061	SAC3D1	protein_coding	SAC3 domain containing 1 [Source:HGNC Symbol;Acc:HGNC:30179]	54.9618	2.34677	0.433448	-5.41418	6.15697e-08	6.42359e-07	22	52	20	34	33	28	25	35	81	191
ENSG00000183421	RIPK4	protein_coding	receptor interacting serine/threonine kinase 4 [Source:HGNC Symbol;Acc:HGNC:496]	981.449	1.90558	0.352005	-5.41351	6.18018e-08	6.44378e-07	757	680	584	735	579	659	525	641	1264	2929
ENSG00000226415	TPI1P1	processed_pseudogene	triosephosphate isomerase 1 pseudogene 1 [Source:HGNC Symbol;Acc:HGNC:35449]	76.1861	2.28798	0.422689	-5.41292	6.20063e-08	6.46105e-07	35	64	36	63	66	35	24	30	149	228
ENSG00000090971	NAT14	protein_coding	N-acetyltransferase 14 (putative) [Source:HGNC Symbol;Acc:HGNC:28918]	185.995	2.01475	0.372303	-5.41157	6.24747e-08	6.50205e-07	84	183	184	79	75	140	119	94	387	464
ENSG00000106125	MINDY4	protein_coding	MINDY lysine 48 deubiquitinase 4 [Source:HGNC Symbol;Acc:HGNC:21916]	89.7266	-2.18472	0.403713	5.41156	6.24777e-08	6.50205e-07	107	128	114	78	81	140	112	113	37	8
ENSG00000183779	ZNF703	protein_coding	zinc finger protein 703 [Source:HGNC Symbol;Acc:HGNC:25883]	661.256	3.80395	0.703022	-5.41085	6.27259e-08	6.5238e-07	130	262	299	142	127	199	203	158	222	4112
ENSG00000173391	OLR1	protein_coding	oxidized low density lipoprotein receptor 1 [Source:HGNC Symbol;Acc:HGNC:8133]	321.366	3.47475	0.64232	-5.40968	6.31371e-08	6.56248e-07	60	46	121	113	158	139	112	118	221	1793
ENSG00000173207	CKS1B	protein_coding	CDC28 protein kinase regulatory subunit 1B [Source:HGNC Symbol;Acc:HGNC:19083]	71.0944	2.91414	0.538902	-5.40755	6.38929e-08	6.6369e-07	9	45	22	44	38	39	27	31	98	308
ENSG00000196440	ARMCX4	protein_coding	armadillo repeat containing X-linked 4 [Source:HGNC Symbol;Acc:HGNC:28615]	465.119	-1.33252	0.246446	5.40695	6.4106e-08	6.65488e-07	484	586	650	533	392	499	682	505	236	157
ENSG00000184840	TMED9	protein_coding	transmembrane p24 trafficking protein 9 [Source:HGNC Symbol;Acc:HGNC:24878]	1416.59	2.4519	0.4536	-5.40541	6.46606e-08	6.70828e-07	600	978	674	846	964	884	629	590	1393	5694
ENSG00000149925	ALDOA	protein_coding	aldolase, fructose-bisphosphate A [Source:HGNC Symbol;Acc:HGNC:414]	274.93	2.14179	0.396281	-5.40472	6.49094e-08	6.72991e-07	199	201	161	153	131	232	142	122	355	914
ENSG00000135074	ADAM19	protein_coding	ADAM metallopeptidase domain 19 [Source:HGNC Symbol;Acc:HGNC:197]	506.564	2.6049	0.482083	-5.40343	6.53794e-08	6.77443e-07	175	322	209	112	205	517	281	262	892	1822
ENSG00000144476	ACKR3	protein_coding	atypical chemokine receptor 3 [Source:HGNC Symbol;Acc:HGNC:23692]	386.145	3.11924	0.577342	-5.40276	6.56226e-08	6.79541e-07	174	153	123	129	102	227	198	140	267	1990
ENSG00000105193	RPS16	protein_coding	ribosomal protein S16 [Source:HGNC Symbol;Acc:HGNC:10396]	4743.26	2.41746	0.44757	-5.40131	6.61575e-08	6.8458e-07	2129	3723	1949	3051	3001	2988	2070	2041	5010	18550
ENSG00000225361	PPP1R26-AS1	antisense	PPP1R26 antisense RNA 1 [Source:HGNC Symbol;Acc:HGNC:48717]	93.8202	-2.26716	0.419751	5.40121	6.61914e-08	6.8458e-07	87	110	132	156	139	68	98	119	32	12
ENSG00000105700	KXD1	protein_coding	KxDL motif containing 1 [Source:HGNC Symbol;Acc:HGNC:28420]	568.844	1.31276	0.243116	-5.39974	6.6739e-08	6.89515e-07	419	486	391	441	554	469	443	392	793	1171
ENSG00000173442	EHBP1L1	protein_coding	EH domain binding protein 1 like 1 [Source:HGNC Symbol;Acc:HGNC:30682]	978.574	1.75567	0.325142	-5.3997	6.67513e-08	6.89515e-07	573	798	752	409	439	1036	788	670	2381	1790
ENSG00000158813	EDA	protein_coding	ectodysplasin A [Source:HGNC Symbol;Acc:HGNC:3157]	137.142	-2.63	0.48715	5.39875	6.71061e-08	6.92751e-07	112	156	128	261	223	167	116	182	11	36
ENSG00000182919	C11orf54	protein_coding	chromosome 11 open reading frame 54 [Source:HGNC Symbol;Acc:HGNC:30204]	1857.75	-3.65672	0.677359	5.3985	6.7202e-08	6.93311e-07	2033	1783	1009	4657	4980	1351	837	1846	281	71
ENSG00000149782	PLCB3	protein_coding	phospholipase C beta 3 [Source:HGNC Symbol;Acc:HGNC:9056]	630.067	2.55875	0.474065	-5.39747	6.75878e-08	6.96861e-07	270	372	361	286	296	352	361	316	532	2699
ENSG00000142405	NLRP12	protein_coding	NLR family pyrin domain containing 12 [Source:HGNC Symbol;Acc:HGNC:22938]	55.8921	4.05432	0.751226	-5.39694	6.77877e-08	6.98059e-07	13	17	5	4	12	35	21	6	58	329
ENSG00000275714	HIST1H3A	protein_coding	histone cluster 1 H3 family member a [Source:HGNC Symbol;Acc:HGNC:4766]	148.957	2.50198	0.463588	-5.39698	6.77726e-08	6.98059e-07	68	85	67	121	55	65	91	77	175	586
ENSG00000186074	CD300LF	protein_coding	CD300 molecule like family member f [Source:HGNC Symbol;Acc:HGNC:29883]	48.5701	3.89052	0.721025	-5.39583	6.82091e-08	7.01964e-07	4	19	4	6	13	44	14	5	228	133
ENSG00000058085	LAMC2	protein_coding	laminin subunit gamma 2 [Source:HGNC Symbol;Acc:HGNC:6493]	1440.65	3.70725	0.687081	-5.39565	6.82757e-08	7.02216e-07	411	600	728	151	206	759	487	171	1477	8002
ENSG00000177917	ARL6IP6	protein_coding	ADP ribosylation factor like GTPase 6 interacting protein 6 [Source:HGNC Symbol;Acc:HGNC:24048]	175.212	1.08916	0.201922	-5.39393	6.8932e-08	7.08529e-07	124	167	181	122	139	139	156	144	292	269
ENSG00000081377	CDC14B	protein_coding	cell division cycle 14B [Source:HGNC Symbol;Acc:HGNC:1719]	690.224	-1.79315	0.332604	5.39124	6.99715e-08	7.17886e-07	742	818	748	1061	1084	658	618	833	315	129
ENSG00000100385	IL2RB	protein_coding	interleukin 2 receptor subunit beta [Source:HGNC Symbol;Acc:HGNC:6009]	192.335	3.49428	0.64814	-5.39125	6.99703e-08	7.17886e-07	17	130	35	24	41	143	97	46	737	582
ENSG00000170153	RNF150	protein_coding	ring finger protein 150 [Source:HGNC Symbol;Acc:HGNC:23138]	1167.74	-2.37825	0.441122	5.39136	6.99262e-08	7.17886e-07	1340	1614	1902	1241	729	1595	1674	1324	428	96
ENSG00000182700	IGIP	protein_coding	IgA inducing protein [Source:HGNC Symbol;Acc:HGNC:33847]	337.401	-1.22646	0.227593	5.38884	7.09126e-08	7.27094e-07	356	419	367	375	447	343	432	380	205	103
ENSG00000109927	TECTA	protein_coding	tectorin alpha [Source:HGNC Symbol;Acc:HGNC:11720]	67.1333	-2.34908	0.436245	5.38478	7.25343e-08	7.43264e-07	79	88	76	78	60	75	92	103	6	22
ENSG00000099219	ERMP1	protein_coding	endoplasmic reticulum metallopeptidase 1 [Source:HGNC Symbol;Acc:HGNC:23703]	2083.28	-1.76121	0.327157	5.38337	7.31034e-08	7.48636e-07	2025	3014	3503	1693	1554	3332	2851	2033	669	647
ENSG00000100490	CDKL1	protein_coding	cyclin dependent kinase like 1 [Source:HGNC Symbol;Acc:HGNC:1781]	560.825	-2.50823	0.466138	5.38088	7.41235e-08	7.58617e-07	486	499	868	958	917	527	673	553	191	40
ENSG00000105137	SYDE1	protein_coding	synapse defective Rho GTPase homolog 1 [Source:HGNC Symbol;Acc:HGNC:25824]	470.586	1.70212	0.316352	-5.38047	7.42922e-08	7.59877e-07	257	427	338	338	315	316	336	337	600	1272
ENSG00000125124	BBS2	protein_coding	Bardet-Biedl syndrome 2 [Source:HGNC Symbol;Acc:HGNC:967]	873.955	-1.36887	0.254433	5.38007	7.44567e-08	7.61092e-07	764	1005	1111	1131	1268	858	975	1034	474	255
ENSG00000168005	SPINDOC	protein_coding	spindlin interactor and repressor of chromatin binding [Source:HGNC Symbol;Acc:HGNC:25115]	188.258	1.61379	0.300001	-5.37927	7.47874e-08	7.63942e-07	159	158	116	101	157	120	135	142	289	445
ENSG00000214826	DDX12P	unprocessed_pseudogene	DEAD/H-box helicase 12, pseudogene [Source:HGNC Symbol;Acc:HGNC:2737]	37.3257	2.07494	0.385736	-5.37918	7.48271e-08	7.63942e-07	33	19	25	29	13	25	17	23	79	95
ENSG00000054690	PLEKHH1	protein_coding	pleckstrin homology, MyTH4 and FERM domain containing H1 [Source:HGNC Symbol;Acc:HGNC:17733]	706.098	-1.8179	0.338039	5.3778	7.54026e-08	7.69347e-07	852	1125	1078	631	704	862	816	708	340	111
ENSG00000036530	CYP46A1	protein_coding	cytochrome P450 family 46 subfamily A member 1 [Source:HGNC Symbol;Acc:HGNC:2641]	49.2023	-2.42423	0.450895	5.37648	7.59548e-08	7.74506e-07	59	38	48	68	73	58	71	62	8	12
ENSG00000259134	LINC00924	lincRNA	long intergenic non-protein coding RNA 924 [Source:HGNC Symbol;Acc:HGNC:27081]	158.694	-2.91476	0.54221	5.3757	7.62866e-08	7.77414e-07	112	417	136	111	117	260	322	138	31	17
ENSG00000079616	KIF22	protein_coding	kinesin family member 22 [Source:HGNC Symbol;Acc:HGNC:6391]	478.269	2.28219	0.424633	-5.37451	7.67932e-08	7.81826e-07	228	306	299	324	248	296	243	266	485	1795
ENSG00000129467	ADCY4	protein_coding	adenylate cyclase 4 [Source:HGNC Symbol;Acc:HGNC:235]	317.236	-1.73548	0.32292	5.37435	7.68602e-08	7.81826e-07	346	396	386	399	275	366	607	254	98	105
ENSG00000163735	CXCL5	protein_coding	C-X-C motif chemokine ligand 5 [Source:HGNC Symbol;Acc:HGNC:10642]	245.431	7.81897	1.45486	-5.37436	7.68541e-08	7.81826e-07	2	3	0	1	6	24	7	2	2383	61
ENSG00000090339	ICAM1	protein_coding	intercellular adhesion molecule 1 [Source:HGNC Symbol;Acc:HGNC:5344]	1357.61	2.64835	0.492824	-5.37383	7.70796e-08	7.83194e-07	1054	875	280	307	679	1130	591	512	4255	3435
ENSG00000144357	UBR3	protein_coding	ubiquitin protein ligase E3 component n-recognin 3 (putative) [Source:HGNC Symbol;Acc:HGNC:30467]	1731.85	-1.05859	0.196991	5.37381	7.70886e-08	7.83194e-07	1884	1860	2040	1830	2106	2078	2175	1832	1137	617
ENSG00000116299	KIAA1324	protein_coding	KIAA1324 [Source:HGNC Symbol;Acc:HGNC:29618]	26.7791	2.49095	0.463597	-5.37309	7.73979e-08	7.85858e-07	12	21	8	13	16	13	14	17	39	99
ENSG00000129219	PLD2	protein_coding	phospholipase D2 [Source:HGNC Symbol;Acc:HGNC:9068]	517.959	2.34533	0.436548	-5.37246	7.76698e-08	7.88138e-07	240	370	259	229	243	438	349	229	580	1946
ENSG00000179115	FARSA	protein_coding	phenylalanyl-tRNA synthetase subunit alpha [Source:HGNC Symbol;Acc:HGNC:3592]	499.114	1.69181	0.315114	-5.36886	7.92344e-08	8.03526e-07	315	462	316	454	341	325	279	337	709	1282
ENSG00000249992	TMEM158	protein_coding	transmembrane protein 158 (gene/pseudogene) [Source:HGNC Symbol;Acc:HGNC:30293]	265.226	4.79465	0.893682	-5.36505	8.09288e-08	8.20209e-07	66	73	21	10	33	51	55	35	42	1902
ENSG00000198858	R3HDM4	protein_coding	R3H domain containing 4 [Source:HGNC Symbol;Acc:HGNC:28270]	574.326	1.80332	0.336148	-5.36465	8.11046e-08	8.21492e-07	405	521	375	254	387	482	450	287	832	1554
ENSG00000064547	LPAR2	protein_coding	lysophosphatidic acid receptor 2 [Source:HGNC Symbol;Acc:HGNC:3168]	98.8749	1.99597	0.372121	-5.36375	8.15108e-08	8.24763e-07	44	98	65	32	51	78	98	48	251	207
ENSG00000143570	SLC39A1	protein_coding	solute carrier family 39 member 1 [Source:HGNC Symbol;Acc:HGNC:12876]	1525.86	2.19228	0.408724	-5.36372	8.15265e-08	8.24763e-07	727	1349	671	851	1151	1095	750	765	1840	5289
ENSG00000154237	LRRK1	protein_coding	leucine rich repeat kinase 1 [Source:HGNC Symbol;Acc:HGNC:18608]	543.072	1.84784	0.34462	-5.36197	8.23192e-08	8.31887e-07	271	480	466	199	303	543	391	305	1566	865
ENSG00000170876	TMEM43	protein_coding	transmembrane protein 43 [Source:HGNC Symbol;Acc:HGNC:28472]	867.13	1.1942	0.222719	-5.36195	8.23305e-08	8.31887e-07	603	932	677	630	747	804	706	583	1211	1644
ENSG00000136153	LMO7	protein_coding	LIM domain 7 [Source:HGNC Symbol;Acc:HGNC:6646]	1609.36	-1.166	0.217501	5.36089	8.28107e-08	8.36149e-07	1674	2063	2368	1519	1524	1957	2203	1553	789	701
ENSG00000146678	IGFBP1	protein_coding	insulin like growth factor binding protein 1 [Source:HGNC Symbol;Acc:HGNC:5469]	318.212	6.59239	1.22974	-5.3608	8.28526e-08	8.36149e-07	33	8	8	15	13	7	10	31	3096	14
ENSG00000279885		TEC		126.551	-2.54909	0.475517	5.36068	8.29091e-08	8.36213e-07	132	159	93	258	186	117	133	159	40	10
ENSG00000088305	DNMT3B	protein_coding	DNA methyltransferase 3 beta [Source:HGNC Symbol;Acc:HGNC:2979]	181.252	2.34768	0.438212	-5.3574	8.44258e-08	8.50996e-07	98	117	83	84	72	134	139	92	210	676
ENSG00000177600	RPLP2	protein_coding	ribosomal protein lateral stalk subunit P2 [Source:HGNC Symbol;Acc:HGNC:10377]	2663.02	2.11559	0.394906	-5.3572	8.45205e-08	8.51436e-07	1294	2100	1433	1639	1592	2366	1385	1378	3107	9021
ENSG00000157625	TAB3	protein_coding	TGF-beta activated kinase 1 (MAP3K7) binding protein 3 [Source:HGNC Symbol;Acc:HGNC:30681]	1059.84	-1.01447	0.189411	5.35591	8.51285e-08	8.57043e-07	1162	1303	1229	963	1340	1287	1320	1064	688	410
ENSG00000187240	DYNC2H1	protein_coding	dynein cytoplasmic 2 heavy chain 1 [Source:HGNC Symbol;Acc:HGNC:2962]	1384.71	-1.96762	0.367401	5.35552	8.5312e-08	8.58371e-07	1794	1476	1871	1104	1333	2211	2164	1371	598	204
ENSG00000041353	RAB27B	protein_coding	RAB27B, member RAS oncogene family [Source:HGNC Symbol;Acc:HGNC:9767]	93.3771	3.76114	0.702514	-5.35383	8.61103e-08	8.65881e-07	15	26	53	9	22	59	10	26	614	99
ENSG00000221817	PPP3CB-AS1	processed_transcript	PPP3CB antisense RNA 1 (head to head) [Source:HGNC Symbol;Acc:HGNC:50750]	111.73	-1.4823	0.276877	5.35365	8.61977e-08	8.66238e-07	127	125	130	159	115	117	136	136	55	31
ENSG00000104897	SF3A2	protein_coding	splicing factor 3a subunit 2 [Source:HGNC Symbol;Acc:HGNC:10766]	415.523	1.96917	0.367864	-5.35298	8.65171e-08	8.68923e-07	233	318	294	277	225	292	260	254	475	1328
ENSG00000117054	ACADM	protein_coding	acyl-CoA dehydrogenase medium chain [Source:HGNC Symbol;Acc:HGNC:89]	1337.22	-2.93547	0.54851	5.35172	8.71236e-08	8.74488e-07	1664	1414	1210	3227	2733	789	893	1209	293	113
ENSG00000179456	ZBTB18	protein_coding	zinc finger and BTB domain containing 18 [Source:HGNC Symbol;Acc:HGNC:13030]	531.191	-1.23541	0.230884	5.35077	8.75802e-08	8.78543e-07	533	660	545	736	660	654	635	502	322	161
ENSG00000172183	ISG20	protein_coding	interferon stimulated exonuclease gene 20 [Source:HGNC Symbol;Acc:HGNC:6130]	216.965	2.37667	0.444203	-5.35041	8.77567e-08	8.79783e-07	94	159	136	35	169	165	97	120	722	432
ENSG00000213906	LTB4R2	protein_coding	leukotriene B4 receptor 2 [Source:HGNC Symbol;Acc:HGNC:19260]	80.0276	1.55124	0.28995	-5.35004	8.79353e-08	8.81044e-07	58	80	54	50	39	55	82	56	156	155
ENSG00000065618	COL17A1	protein_coding	collagen type XVII alpha 1 chain [Source:HGNC Symbol;Acc:HGNC:2194]	1698.2	9.66742	1.80713	-5.34959	8.81526e-08	8.82691e-07	1	16	11	1	11	40	9	0	18	14101
ENSG00000169403	PTAFR	protein_coding	platelet activating factor receptor [Source:HGNC Symbol;Acc:HGNC:9582]	278.773	2.58958	0.484083	-5.34946	8.82193e-08	8.82828e-07	90	261	111	59	200	238	119	88	663	856
ENSG00000226738		processed_transcript		43.6223	5.61328	1.04947	-5.34866	8.86082e-08	8.86188e-07	3	6	1	0	8	7	3	6	6	332
ENSG00000143674	MAP3K21	protein_coding	mitogen-activated protein kinase kinase kinase 21 [Source:HGNC Symbol;Acc:HGNC:29798]	805.848	-2.32001	0.433939	5.3464	8.9719e-08	8.9676e-07	882	978	1075	860	782	1193	1425	693	315	62
ENSG00000109618	SEPSECS	protein_coding	Sep (O-phosphoserine) tRNA:Sec (selenocysteine) tRNA synthase [Source:HGNC Symbol;Acc:HGNC:30605]	459.695	-1.60149	0.299594	5.34554	9.01475e-08	9.00503e-07	493	542	450	716	659	513	506	463	236	98
ENSG00000143458	GABPB2	protein_coding	GA binding protein transcription factor subunit beta 2 [Source:HGNC Symbol;Acc:HGNC:28441]	561.085	-1.16624	0.218177	5.34538	9.02274e-08	9.00761e-07	563	667	708	675	596	533	756	659	327	201
ENSG00000198453	ZNF568	protein_coding	zinc finger protein 568 [Source:HGNC Symbol;Acc:HGNC:25392]	192.989	-1.57975	0.295651	5.34328	9.12804e-08	9.10729e-07	218	203	271	227	169	209	304	215	62	74
ENSG00000198440	ZNF583	protein_coding	zinc finger protein 583 [Source:HGNC Symbol;Acc:HGNC:26427]	91.5673	-1.4898	0.27883	5.34302	9.14091e-08	9.11467e-07	110	108	103	96	110	99	139	95	44	26
ENSG00000214188	ST7-OT4	sense_intronic	ST7 overlapping transcript 4 [Source:HGNC Symbol;Acc:HGNC:18835]	86.7977	-1.61113	0.301646	5.34113	9.23679e-08	9.20477e-07	111	120	98	128	100	84	86	92	35	26
ENSG00000100532	CGRRF1	protein_coding	cell growth regulator with ring finger domain 1 [Source:HGNC Symbol;Acc:HGNC:15528]	155.532	-1.31447	0.246201	5.33904	9.34406e-08	9.3061e-07	174	192	192	190	192	155	193	158	90	44
ENSG00000153551	CMTM7	protein_coding	CKLF like MARVEL transmembrane domain containing 7 [Source:HGNC Symbol;Acc:HGNC:19178]	344.112	2.55077	0.477825	-5.33828	9.38313e-08	9.33944e-07	150	236	101	167	192	234	198	161	346	1425
ENSG00000198113	TOR4A	protein_coding	torsin family 4 member A [Source:HGNC Symbol;Acc:HGNC:25981]	322.089	1.75091	0.328105	-5.33645	9.47858e-08	9.42882e-07	130	346	305	179	168	287	229	172	778	592
ENSG00000115307	AUP1	protein_coding	AUP1, lipid droplet regulating VLDL assembly factor [Source:HGNC Symbol;Acc:HGNC:891]	1011.96	1.7698	0.33169	-5.33569	9.51815e-08	9.46253e-07	602	751	639	760	874	700	605	661	1268	2851
ENSG00000167543	TP53I13	protein_coding	tumor protein p53 inducible protein 13 [Source:HGNC Symbol;Acc:HGNC:25102]	411.903	1.42032	0.266209	-5.33537	9.53483e-08	9.47346e-07	259	337	347	262	332	343	333	316	555	925
ENSG00000162999	DUSP19	protein_coding	dual specificity phosphatase 19 [Source:HGNC Symbol;Acc:HGNC:18894]	115.143	-1.98084	0.371328	5.33446	9.58306e-08	9.51571e-07	141	138	143	119	124	119	164	156	53	13
ENSG00000170579	DLGAP1	protein_coding	DLG associated protein 1 [Source:HGNC Symbol;Acc:HGNC:2905]	169.45	-3.21191	0.602158	5.33401	9.60694e-08	9.53375e-07	403	311	184	78	251	194	127	136	34	9
ENSG00000141574	SECTM1	protein_coding	secreted and transmembrane 1 [Source:HGNC Symbol;Acc:HGNC:10707]	299.523	2.61876	0.491154	-5.33185	9.72155e-08	9.64174e-07	112	210	124	67	155	347	134	85	1118	599
ENSG00000077984	CST7	protein_coding	cystatin F [Source:HGNC Symbol;Acc:HGNC:2479]	55.7794	3.45349	0.647891	-5.33036	9.8017e-08	9.71055e-07	14	41	10	5	27	40	11	9	129	236
ENSG00000173372	C1QA	protein_coding	complement C1q A chain [Source:HGNC Symbol;Acc:HGNC:1241]	1655.67	3.71725	0.697376	-5.33035	9.80258e-08	9.71055e-07	266	1193	116	174	895	764	287	380	4455	6953
ENSG00000241852	C8orf58	protein_coding	chromosome 8 open reading frame 58 [Source:HGNC Symbol;Acc:HGNC:32233]	150.127	1.86962	0.350821	-5.32928	9.86005e-08	9.76168e-07	84	111	75	112	104	93	126	98	199	436
ENSG00000066926	FECH	protein_coding	ferrochelatase [Source:HGNC Symbol;Acc:HGNC:3647]	784.421	-1.74112	0.326771	5.32827	9.91542e-08	9.81067e-07	940	903	1004	1208	717	624	816	1182	313	199
ENSG00000163918	RFC4	protein_coding	replication factor C subunit 4 [Source:HGNC Symbol;Acc:HGNC:9972]	63.9632	1.52796	0.286776	-5.32808	9.92571e-08	9.81426e-07	34	59	51	42	42	58	63	35	162	91
ENSG00000167962	ZNF598	protein_coding	zinc finger protein 598 [Source:HGNC Symbol;Acc:HGNC:28079]	451.22	1.86963	0.350908	-5.32797	9.93144e-08	9.81426e-07	306	368	308	245	283	310	311	285	533	1363
ENSG00000183579	ZNRF3	protein_coding	zinc and ring finger 3 [Source:HGNC Symbol;Acc:HGNC:18126]	851.89	-1.34971	0.253329	5.32788	9.9367e-08	9.81426e-07	981	1046	808	1169	1215	896	823	977	315	378
ENSG00000092853	CLSPN	protein_coding	claspin [Source:HGNC Symbol;Acc:HGNC:19715]	37.6502	3.69689	0.694045	-5.32658	1.00078e-07	9.87864e-07	3	23	7	3	9	32	11	6	190	85
ENSG00000249673	NOP14-AS1	antisense	NOP14 antisense RNA 1 [Source:HGNC Symbol;Acc:HGNC:20205]	373.156	1.85219	0.347923	-5.32356	1.01758e-07	1.00385e-06	200	299	344	241	209	209	257	250	504	1066
ENSG00000236552	RPL13AP5	processed_pseudogene	ribosomal protein L13a pseudogene 5 [Source:HGNC Symbol;Acc:HGNC:23736]	666.169	2.49102	0.467979	-5.32292	1.02112e-07	1.00675e-06	270	481	267	423	431	472	262	255	712	2668
ENSG00000276045	ORAI1	protein_coding	ORAI calcium release-activated calcium modulator 1 [Source:HGNC Symbol;Acc:HGNC:25896]	158.244	1.83512	0.344795	-5.32234	1.02441e-07	1.0094e-06	83	159	81	99	119	146	103	76	239	428
ENSG00000154229	PRKCA	protein_coding	protein kinase C alpha [Source:HGNC Symbol;Acc:HGNC:9393]	1690.49	-1.61404	0.303286	5.32186	1.02712e-07	1.01147e-06	1964	1889	1984	2398	2488	1463	1718	1999	841	376
ENSG00000124256	ZBP1	protein_coding	Z-DNA binding protein 1 [Source:HGNC Symbol;Acc:HGNC:16176]	44.6371	2.90912	0.546844	-5.31983	1.03862e-07	1.02187e-06	13	17	30	4	15	35	27	19	198	81
ENSG00000243244	STON1	protein_coding	stonin 1 [Source:HGNC Symbol;Acc:HGNC:17003]	387.108	-1.91047	0.359125	5.31978	1.03891e-07	1.02187e-06	404	728	272	415	400	503	603	423	82	135
ENSG00000166073	GPR176	protein_coding	G protein-coupled receptor 176 [Source:HGNC Symbol;Acc:HGNC:32370]	217.825	1.86888	0.35139	-5.31855	1.04597e-07	1.02774e-06	152	192	129	115	162	141	168	111	283	637
ENSG00000186687	LYRM7	protein_coding	LYR motif containing 7 [Source:HGNC Symbol;Acc:HGNC:28072]	304.293	-1.56873	0.294956	5.31853	1.04611e-07	1.02774e-06	382	376	355	290	385	373	363	345	169	58
ENSG00000106526	ACTR3C	protein_coding	ARP3 actin related protein 3 homolog C [Source:HGNC Symbol;Acc:HGNC:37282]	533.156	-1.66551	0.31321	5.31755	1.05175e-07	1.03267e-06	669	697	547	528	571	598	660	767	275	99
ENSG00000146109	ABT1	protein_coding	activator of basal transcription 1 [Source:HGNC Symbol;Acc:HGNC:17369]	241.491	1.88894	0.355238	-5.3174	1.05263e-07	1.03293e-06	144	202	146	161	157	173	157	147	281	740
ENSG00000058866	DGKG	protein_coding	diacylglycerol kinase gamma [Source:HGNC Symbol;Acc:HGNC:2853]	195.042	-2.46746	0.464113	5.3165	1.05781e-07	1.0374e-06	209	164	401	178	275	156	219	290	61	20
ENSG00000214063	TSPAN4	protein_coding	tetraspanin 4 [Source:HGNC Symbol;Acc:HGNC:11859]	651.111	1.56008	0.293517	-5.31513	1.06579e-07	1.04461e-06	407	610	407	436	570	520	488	418	856	1607
ENSG00000121966	CXCR4	protein_coding	C-X-C motif chemokine receptor 4 [Source:HGNC Symbol;Acc:HGNC:2561]	1070.92	3.13428	0.589859	-5.3136	1.07479e-07	1.05281e-06	226	336	579	115	570	890	317	430	5317	1787
ENSG00000164587	RPS14	protein_coding	ribosomal protein S14 [Source:HGNC Symbol;Acc:HGNC:10387]	3943	2.05174	0.386222	-5.31233	1.08234e-07	1.05959e-06	1843	3095	2090	3412	3020	2532	1919	1998	5134	12555
ENSG00000001626	CFTR	protein_coding	cystic fibrosis transmembrane conductance regulator [Source:HGNC Symbol;Acc:HGNC:1884]	67.2521	-2.8471	0.535985	5.3119	1.08486e-07	1.06144e-06	86	94	48	42	76	168	76	80	12	9
ENSG00000156127	BATF	protein_coding	basic leucine zipper ATF-like transcription factor [Source:HGNC Symbol;Acc:HGNC:958]	41.7741	4.89389	0.921478	-5.31092	1.09075e-07	1.06657e-06	1	10	2	0	12	17	4	6	51	266
ENSG00000246582		processed_transcript		28.1385	1.67927	0.3162	-5.31077	1.09161e-07	1.06678e-06	17	22	25	14	24	20	16	22	64	52
ENSG00000253284		sense_intronic		458.068	-2.1813	0.410856	5.30917	1.10127e-07	1.0756e-06	651	441	440	856	493	522	626	386	176	55
ENSG00000149136	SSRP1	protein_coding	structure specific recognition protein 1 [Source:HGNC Symbol;Acc:HGNC:11327]	873.528	0.957121	0.180297	-5.30858	1.10485e-07	1.07845e-06	675	954	761	788	718	818	692	636	1225	1381
ENSG00000015153	YAF2	protein_coding	YY1 associated factor 2 [Source:HGNC Symbol;Acc:HGNC:17363]	446.628	-0.980187	0.184718	5.3064	1.1181e-07	1.09075e-06	460	536	539	432	566	553	509	468	296	176
ENSG00000116670	MAD2L2	protein_coding	mitotic arrest deficient 2 like 2 [Source:HGNC Symbol;Acc:HGNC:6764]	206.126	2.11701	0.399035	-5.30532	1.12477e-07	1.09661e-06	103	174	113	97	125	167	136	106	242	698
ENSG00000164659	KIAA1324L	protein_coding	KIAA1324 like [Source:HGNC Symbol;Acc:HGNC:21945]	137.267	-2.20126	0.414983	5.30445	1.1301e-07	1.10117e-06	135	182	203	224	100	172	185	133	18	45
ENSG00000236901	MIR600HG	sense_intronic	MIR600 host gene [Source:HGNC Symbol;Acc:HGNC:23642]	164.713	-1.49658	0.28219	5.30344	1.13638e-07	1.10664e-06	178	194	205	202	158	170	189	244	81	45
ENSG00000079462	PAFAH1B3	protein_coding	platelet activating factor acetylhydrolase 1b catalytic subunit 3 [Source:HGNC Symbol;Acc:HGNC:8576]	181.079	3.08005	0.580818	-5.30296	1.13941e-07	1.10766e-06	67	120	67	70	66	83	73	55	110	937
ENSG00000164626	KCNK5	protein_coding	potassium two pore domain channel subfamily K member 5 [Source:HGNC Symbol;Acc:HGNC:6280]	1143.67	-4.29213	0.809372	5.30303	1.13893e-07	1.10766e-06	1008	538	613	1420	5009	438	514	1864	70	63
ENSG00000172236	TPSAB1	protein_coding	tryptase alpha/beta 1 [Source:HGNC Symbol;Acc:HGNC:12019]	91.3594	4.97146	0.937472	-5.30305	1.13884e-07	1.10766e-06	13	20	13	1	32	15	5	8	28	654
ENSG00000137942	FNBP1L	protein_coding	formin binding protein 1 like [Source:HGNC Symbol;Acc:HGNC:20851]	1344.96	-1.27199	0.239924	5.30164	1.14769e-07	1.11505e-06	1522	1607	1863	1160	1810	1578	1643	1303	776	417
ENSG00000198055	GRK6	protein_coding	G protein-coupled receptor kinase 6 [Source:HGNC Symbol;Acc:HGNC:4545]	425.182	1.94757	0.367363	-5.30148	1.14867e-07	1.11535e-06	263	289	292	204	237	350	284	296	522	1316
ENSG00000144218	AFF3	protein_coding	AF4/FMR2 family member 3 [Source:HGNC Symbol;Acc:HGNC:6473]	269.476	-1.76076	0.332351	5.29789	1.17151e-07	1.13687e-06	194	358	363	183	351	429	391	320	90	81
ENSG00000109667	SLC2A9	protein_coding	solute carrier family 2 member 9 [Source:HGNC Symbol;Acc:HGNC:13446]	851.981	-2.87295	0.542327	5.29745	1.17433e-07	1.13828e-06	1053	776	929	1962	1664	799	397	779	88	163
ENSG00000170899	GSTA4	protein_coding	glutathione S-transferase alpha 4 [Source:HGNC Symbol;Acc:HGNC:4629]	235.857	-1.68841	0.318715	5.29755	1.17368e-07	1.13828e-06	226	296	257	395	242	280	322	226	116	46
ENSG00000141456	PELP1	protein_coding	proline, glutamate and leucine rich protein 1 [Source:HGNC Symbol;Acc:HGNC:30134]	749.901	1.70009	0.321023	-5.29586	1.18459e-07	1.14756e-06	456	616	525	536	514	590	516	492	892	2077
ENSG00000184357	HIST1H1B	protein_coding	histone cluster 1 H1 family member b [Source:HGNC Symbol;Acc:HGNC:4719]	997.593	6.48281	1.22421	-5.2955	1.18693e-07	1.14916e-06	8	177	14	5	55	130	51	22	935	7210
ENSG00000181722	ZBTB20	protein_coding	zinc finger and BTB domain containing 20 [Source:HGNC Symbol;Acc:HGNC:13503]	5394.85	-1.7547	0.331394	5.29489	1.19089e-07	1.15232e-06	6017	7162	5801	7162	7198	6609	6113	5406	2823	793
ENSG00000196890	HIST3H2BB	protein_coding	histone cluster 3 H2B family member b [Source:HGNC Symbol;Acc:HGNC:20514]	82.1522	4.4678	0.843819	-5.29473	1.19191e-07	1.15264e-06	3	37	7	2	11	43	11	19	147	461
ENSG00000218175		processed_pseudogene		247.678	2.4175	0.456643	-5.29406	1.19631e-07	1.15622e-06	109	167	131	148	138	183	97	118	247	981
ENSG00000180914	OXTR	protein_coding	oxytocin receptor [Source:HGNC Symbol;Acc:HGNC:8529]	84.8524	4.23163	0.799892	-5.29025	1.22152e-07	1.1799e-06	18	43	15	15	13	17	21	13	19	569
ENSG00000100003	SEC14L2	protein_coding	SEC14 like lipid binding 2 [Source:HGNC Symbol;Acc:HGNC:10699]	127.703	1.73581	0.328237	-5.28828	1.23473e-07	1.19198e-06	70	110	83	93	82	90	101	86	165	350
ENSG00000126264	HCST	protein_coding	hematopoietic cell signal transducer [Source:HGNC Symbol;Acc:HGNC:16977]	74.765	3.12827	0.591603	-5.2878	1.23799e-07	1.19443e-06	16	69	19	8	36	53	23	23	172	288
ENSG00000145014	TMEM44	protein_coding	transmembrane protein 44 [Source:HGNC Symbol;Acc:HGNC:25120]	168.923	1.61356	0.30542	-5.2831	1.27015e-07	1.22475e-06	111	144	155	74	85	133	166	115	385	296
ENSG00000188897		protein_coding	vitellogenin [Source:NCBI gene;Acc:400499]	172.05	2.53915	0.480637	-5.28288	1.27169e-07	1.22552e-06	113	111	103	70	61	112	79	70	860	146
ENSG00000123136	DDX39A	protein_coding	DExD-box helicase 39A [Source:HGNC Symbol;Acc:HGNC:17821]	424.161	1.81522	0.343754	-5.28058	1.28775e-07	1.24029e-06	250	337	284	190	284	358	334	282	556	1203
ENSG00000180881	CAPS2	protein_coding	calcyphosine 2 [Source:HGNC Symbol;Acc:HGNC:16471]	196.139	-2.0694	0.39192	5.28015	1.29077e-07	1.24248e-06	216	238	263	171	199	272	315	224	87	20
ENSG00000111678	C12orf57	protein_coding	chromosome 12 open reading frame 57 [Source:HGNC Symbol;Acc:HGNC:29521]	475.97	1.98013	0.375035	-5.27986	1.29283e-07	1.24372e-06	251	370	318	385	296	297	277	264	551	1523
ENSG00000134905	CARS2	protein_coding	cysteinyl-tRNA synthetase 2, mitochondrial [Source:HGNC Symbol;Acc:HGNC:25695]	751.591	0.947905	0.179536	-5.27976	1.29355e-07	1.24372e-06	558	637	680	703	650	617	680	654	1082	1156
ENSG00000077312	SNRPA	protein_coding	small nuclear ribonucleoprotein polypeptide A [Source:HGNC Symbol;Acc:HGNC:11151]	353.085	1.80559	0.342072	-5.27839	1.30327e-07	1.25234e-06	181	279	234	275	226	264	248	227	427	1026
ENSG00000106006	HOXA6	protein_coding	homeobox A6 [Source:HGNC Symbol;Acc:HGNC:5107]	83.1882	-1.97852	0.375086	5.27485	1.32867e-07	1.27601e-06	83	132	112	85	56	112	140	86	25	21
ENSG00000278272	HIST1H3C	protein_coding	histone cluster 1 H3 family member c [Source:HGNC Symbol;Acc:HGNC:4768]	210.392	2.68322	0.508818	-5.27344	1.33893e-07	1.28513e-06	54	196	74	133	131	143	67	47	942	311
ENSG00000175445	LPL	protein_coding	lipoprotein lipase [Source:HGNC Symbol;Acc:HGNC:6677]	344.307	-3.0548	0.579561	5.27089	1.35767e-07	1.30236e-06	497	377	419	276	638	155	369	639	20	68
ENSG00000048140	TSPAN17	protein_coding	tetraspanin 17 [Source:HGNC Symbol;Acc:HGNC:13594]	511.723	1.27387	0.241731	-5.26981	1.36568e-07	1.3093e-06	346	537	371	371	396	470	411	379	697	1040
ENSG00000090905	TNRC6A	protein_coding	trinucleotide repeat containing 6A [Source:HGNC Symbol;Acc:HGNC:11969]	2282.79	-1.17407	0.222833	5.26884	1.37288e-07	1.31544e-06	2404	2609	2738	2916	2484	2533	2954	2371	1455	708
ENSG00000114126	TFDP2	protein_coding	transcription factor Dp-2 [Source:HGNC Symbol;Acc:HGNC:11751]	1569.32	-1.29592	0.246002	5.26795	1.37953e-07	1.32105e-06	1713	1668	1677	2542	1965	1527	1820	1604	742	603
ENSG00000179750	APOBEC3B	protein_coding	apolipoprotein B mRNA editing enzyme catalytic subunit 3B [Source:HGNC Symbol;Acc:HGNC:17352]	66.114	4.40793	0.836784	-5.2677	1.3814e-07	1.32209e-06	17	20	16	3	16	23	13	1	45	428
ENSG00000011422	PLAUR	protein_coding	plasminogen activator, urokinase receptor [Source:HGNC Symbol;Acc:HGNC:9053]	614.087	3.48656	0.662116	-5.26578	1.39599e-07	1.33528e-06	314	194	107	31	161	376	340	135	1601	2468
ENSG00000198919	DZIP3	protein_coding	DAZ interacting zinc finger protein 3 [Source:HGNC Symbol;Acc:HGNC:30938]	566.078	-1.72719	0.328138	5.26361	1.41257e-07	1.35037e-06	727	631	768	542	568	771	855	524	282	100
ENSG00000137573	SULF1	protein_coding	sulfatase 1 [Source:HGNC Symbol;Acc:HGNC:20391]	1489.32	2.50648	0.476296	-5.26244	1.4216e-07	1.35822e-06	757	1112	522	591	559	946	1130	724	1624	5970
ENSG00000104140	RHOV	protein_coding	ras homolog family member V [Source:HGNC Symbol;Acc:HGNC:18313]	124.064	4.47007	0.84948	-5.26213	1.42394e-07	1.35968e-06	20	30	16	7	13	55	36	20	33	851
ENSG00000121989	ACVR2A	protein_coding	activin A receptor type 2A [Source:HGNC Symbol;Acc:HGNC:173]	416.219	-0.996468	0.189422	5.26058	1.43604e-07	1.37018e-06	462	485	424	479	512	536	512	379	206	219
ENSG00000198937	CCDC167	protein_coding	coiled-coil domain containing 167 [Source:HGNC Symbol;Acc:HGNC:21239]	67.5639	2.78071	0.528602	-5.26051	1.43658e-07	1.37018e-06	16	41	28	36	53	29	35	19	77	294
ENSG00000214595	EML6	protein_coding	echinoderm microtubule associated protein like 6 [Source:HGNC Symbol;Acc:HGNC:35412]	246.305	-2.73417	0.519839	5.25964	1.44334e-07	1.37584e-06	239	279	532	254	159	389	395	195	72	15
ENSG00000072110	ACTN1	protein_coding	actinin alpha 1 [Source:HGNC Symbol;Acc:HGNC:163]	4163.22	2.60934	0.496188	-5.25878	1.45014e-07	1.38153e-06	1765	3551	2190	1271	1304	2546	2377	2058	4447	17361
ENSG00000174939	ASPHD1	protein_coding	aspartate beta-hydroxylase domain containing 1 [Source:HGNC Symbol;Acc:HGNC:27380]	58.4924	2.95047	0.561126	-5.25812	1.45534e-07	1.3849e-06	28	43	21	18	28	38	17	14	333	49
ENSG00000203747	FCGR3A	protein_coding	Fc fragment of IgG receptor IIIa [Source:HGNC Symbol;Acc:HGNC:3619]	795.79	3.91658	0.74485	-5.25821	1.45463e-07	1.3849e-06	105	404	53	49	183	466	180	302	4997	1159
ENSG00000077238	IL4R	protein_coding	interleukin 4 receptor [Source:HGNC Symbol;Acc:HGNC:6015]	1274.7	2.14617	0.408178	-5.25794	1.4568e-07	1.3855e-06	873	940	790	399	645	999	747	807	1728	4177
ENSG00000251493	FOXD1	protein_coding	forkhead box D1 [Source:HGNC Symbol;Acc:HGNC:3802]	91.3204	1.98637	0.377837	-5.25722	1.46252e-07	1.39014e-06	36	76	94	33	40	61	75	58	223	197
ENSG00000136960	ENPP2	protein_coding	ectonucleotide pyrophosphatase/phosphodiesterase 2 [Source:HGNC Symbol;Acc:HGNC:3357]	1315.02	-1.83625	0.349456	5.25459	1.48355e-07	1.40933e-06	1298	1595	1226	1905	2498	1340	1824	937	349	433
ENSG00000256294	ZNF225	protein_coding	zinc finger protein 225 [Source:HGNC Symbol;Acc:HGNC:13018]	112.493	-1.20528	0.229393	5.25423	1.48644e-07	1.41127e-06	114	144	139	122	119	135	146	122	65	38
ENSG00000126934	MAP2K2	protein_coding	mitogen-activated protein kinase kinase 2 [Source:HGNC Symbol;Acc:HGNC:6842]	893.63	1.50047	0.285617	-5.25344	1.49281e-07	1.41651e-06	602	766	650	670	675	739	645	619	1103	2189
ENSG00000110429	FBXO3	protein_coding	F-box protein 3 [Source:HGNC Symbol;Acc:HGNC:13582]	963.718	-1.16454	0.22176	5.25136	1.50977e-07	1.43179e-06	984	1140	1094	1152	1273	1167	1032	1033	624	295
ENSG00000169221	TBC1D10B	protein_coding	TBC1 domain family member 10B [Source:HGNC Symbol;Acc:HGNC:24510]	771.284	1.47477	0.280869	-5.25074	1.51491e-07	1.43585e-06	581	648	549	514	576	645	575	569	977	1841
ENSG00000164181	ELOVL7	protein_coding	ELOVL fatty acid elongase 7 [Source:HGNC Symbol;Acc:HGNC:26292]	498.991	-2.08817	0.397759	5.24984	1.52233e-07	1.44206e-06	649	719	649	425	597	628	557	600	224	47
ENSG00000185122	HSF1	protein_coding	heat shock transcription factor 1 [Source:HGNC Symbol;Acc:HGNC:5224]	966.809	1.47973	0.281956	-5.24809	1.53686e-07	1.455e-06	737	797	738	719	675	682	702	763	1248	2295
ENSG00000079337	RAPGEF3	protein_coding	Rap guanine nucleotide exchange factor 3 [Source:HGNC Symbol;Acc:HGNC:16629]	2523.07	-2.03231	0.387284	5.24759	1.54098e-07	1.45807e-06	2609	3840	4186	2522	2856	2715	3473	2264	346	931
ENSG00000203760	CENPW	protein_coding	centromere protein W [Source:HGNC Symbol;Acc:HGNC:21488]	20.2761	2.69212	0.513066	-5.24711	1.545e-07	1.46105e-06	6	14	11	11	2	18	9	9	45	68
ENSG00000157778	PSMG3	protein_coding	proteasome assembly chaperone 3 [Source:HGNC Symbol;Acc:HGNC:22420]	184.88	2.28729	0.436006	-5.24601	1.55432e-07	1.46902e-06	92	143	91	118	127	111	84	90	193	691
ENSG00000005812	FBXL3	protein_coding	F-box and leucine rich repeat protein 3 [Source:HGNC Symbol;Acc:HGNC:13599]	816.192	-0.828367	0.157914	5.24568	1.55706e-07	1.47078e-06	847	1056	986	746	976	900	981	844	532	405
ENSG00000135439	AGAP2	protein_coding	ArfGAP with GTPase domain, ankyrin repeat and PH domain 2 [Source:HGNC Symbol;Acc:HGNC:16921]	92.9498	2.53291	0.482903	-5.24517	1.56136e-07	1.474e-06	26	61	41	27	32	108	67	34	230	271
ENSG00000260401		sense_overlapping		116.365	4.01049	0.764625	-5.24505	1.56244e-07	1.47419e-06	22	33	26	31	22	39	39	26	23	760
ENSG00000125246	CLYBL	protein_coding	citrate lyase beta like [Source:HGNC Symbol;Acc:HGNC:18355]	383.156	-2.45426	0.46801	5.24403	1.57106e-07	1.48149e-06	436	399	413	709	805	319	313	340	121	40
ENSG00000125863	MKKS	protein_coding	McKusick-Kaufman syndrome [Source:HGNC Symbol;Acc:HGNC:7108]	278.359	-1.79305	0.342141	5.24067	1.59997e-07	1.5079e-06	269	367	269	429	401	304	277	340	135	45
ENSG00000143387	CTSK	protein_coding	cathepsin K [Source:HGNC Symbol;Acc:HGNC:2536]	509.376	3.6598	0.698461	-5.23981	1.60744e-07	1.51408e-06	119	182	144	103	177	222	165	150	149	3110
ENSG00000164104	HMGB2	protein_coding	high mobility group box 2 [Source:HGNC Symbol;Acc:HGNC:5000]	397.72	1.38779	0.264888	-5.23915	1.61319e-07	1.51864e-06	213	367	344	282	217	432	357	268	770	683
ENSG00000125144	MT1G	protein_coding	metallothionein 1G [Source:HGNC Symbol;Acc:HGNC:7399]	1420.87	-4.21613	0.804805	5.2387	1.61713e-07	1.52093e-06	2657	1530	281	5389	1465	660	732	1342	80	92
ENSG00000132481	TRIM47	protein_coding	tripartite motif containing 47 [Source:HGNC Symbol;Acc:HGNC:19020]	566.669	1.70052	0.324609	-5.23866	1.61744e-07	1.52093e-06	406	509	278	400	612	398	251	352	1176	1158
ENSG00000280383		sense_overlapping		254.573	-1.07465	0.205204	5.23696	1.63241e-07	1.53414e-06	271	327	345	259	244	279	310	293	135	115
ENSG00000159216	RUNX1	protein_coding	runt related transcription factor 1 [Source:HGNC Symbol;Acc:HGNC:10471]	1418.47	2.3981	0.457929	-5.23683	1.63356e-07	1.53435e-06	831	1128	515	255	771	1231	1015	592	3519	3852
ENSG00000156675	RAB11FIP1	protein_coding	RAB11 family interacting protein 1 [Source:HGNC Symbol;Acc:HGNC:30265]	1518.69	1.05852	0.202201	-5.23502	1.64967e-07	1.54861e-06	1080	1468	1581	1041	1119	1593	1242	1141	2776	2068
ENSG00000134709	HOOK1	protein_coding	hook microtubule tethering protein 1 [Source:HGNC Symbol;Acc:HGNC:19884]	699.737	-2.2192	0.423974	5.23429	1.65624e-07	1.55302e-06	1067	876	774	565	980	933	948	649	288	61
ENSG00000197582	GPX1P1	processed_pseudogene	glutathione peroxidase pseudogene 1 [Source:HGNC Symbol;Acc:HGNC:4560]	23.1454	2.55702	0.488512	-5.23431	1.65599e-07	1.55302e-06	8	12	12	12	17	16	9	10	31	90
ENSG00000100092	SH3BP1	protein_coding	SH3 domain binding protein 1 [Source:HGNC Symbol;Acc:HGNC:10824]	55.0884	2.82595	0.539907	-5.23415	1.65744e-07	1.55328e-06	15	40	24	9	19	60	26	15	135	184
ENSG00000111667	USP5	protein_coding	ubiquitin specific peptidase 5 [Source:HGNC Symbol;Acc:HGNC:12628]	873.706	1.60627	0.306894	-5.23398	1.65902e-07	1.55388e-06	573	746	568	755	742	609	537	553	1150	2212
ENSG00000142798	HSPG2	protein_coding	heparan sulfate proteoglycan 2 [Source:HGNC Symbol;Acc:HGNC:5273]	13472.1	1.95899	0.374351	-5.23304	1.66747e-07	1.56092e-06	6083	10777	10040	6393	6047	12295	10790	8102	19340	39613
ENSG00000061656	SPAG4	protein_coding	sperm associated antigen 4 [Source:HGNC Symbol;Acc:HGNC:11214]	49.0584	1.84863	0.353403	-5.23093	1.68661e-07	1.57725e-06	32	50	21	23	43	38	25	34	144	76
ENSG00000128609	NDUFA5	protein_coding	NADH:ubiquinone oxidoreductase subunit A5 [Source:HGNC Symbol;Acc:HGNC:7688]	873.454	-1.84322	0.35237	5.23091	1.6868e-07	1.57725e-06	1077	1078	1116	828	1442	940	974	896	425	126
ENSG00000184307	ZDHHC23	protein_coding	zinc finger DHHC-type containing 23 [Source:HGNC Symbol;Acc:HGNC:28654]	393.581	-1.78074	0.340492	5.22989	1.69612e-07	1.58507e-06	388	610	515	252	459	572	489	493	181	74
ENSG00000120129	DUSP1	protein_coding	dual specificity phosphatase 1 [Source:HGNC Symbol;Acc:HGNC:3064]	7278.9	1.84527	0.352844	-5.2297	1.69782e-07	1.58577e-06	4548	4900	6787	2171	4833	4821	6581	4642	17241	14638
ENSG00000131089	ARHGEF9	protein_coding	Cdc42 guanine nucleotide exchange factor 9 [Source:HGNC Symbol;Acc:HGNC:14561]	549.314	-1.43803	0.275014	5.22892	1.70506e-07	1.59164e-06	506	623	621	929	732	579	559	589	271	165
ENSG00000196323	ZBTB44	protein_coding	zinc finger and BTB domain containing 44 [Source:HGNC Symbol;Acc:HGNC:25001]	2126.89	-1.4898	0.284958	5.22814	1.7122e-07	1.59742e-06	2186	2983	2121	3109	2592	2655	2515	1904	1197	470
ENSG00000215386	MIR99AHG	lincRNA	mir-99a-let-7c cluster host gene [Source:HGNC Symbol;Acc:HGNC:1274]	509.515	-2.34212	0.447995	5.228	1.71354e-07	1.59777e-06	587	635	667	634	475	611	826	535	204	32
ENSG00000077549	CAPZB	protein_coding	capping actin protein of muscle Z-line subunit beta [Source:HGNC Symbol;Acc:HGNC:1491]	1910.29	1.70494	0.326159	-5.22731	1.71994e-07	1.60284e-06	1096	1666	1098	1384	1703	1587	1094	1198	2525	5096
ENSG00000148848	ADAM12	protein_coding	ADAM metallopeptidase domain 12 [Source:HGNC Symbol;Acc:HGNC:190]	622.524	3.81258	0.729578	-5.22574	1.73464e-07	1.61564e-06	126	331	108	51	155	269	236	164	322	3784
ENSG00000213923	CSNK1E	protein_coding	casein kinase 1 epsilon [Source:HGNC Symbol;Acc:HGNC:2453]	694.9	1.766	0.337966	-5.22539	1.7379e-07	1.61777e-06	463	528	569	374	351	510	614	439	944	1894
ENSG00000168497	CAVIN2	protein_coding	caveolae associated protein 2 [Source:HGNC Symbol;Acc:HGNC:10690]	469.53	-2.30643	0.441435	5.22484	1.74304e-07	1.62165e-06	321	526	745	318	891	457	503	803	142	72
ENSG00000134686	PHC2	protein_coding	polyhomeotic homolog 2 [Source:HGNC Symbol;Acc:HGNC:3183]	2050.07	1.46501	0.280526	-5.22237	1.76644e-07	1.64251e-06	1587	2053	1372	1123	1579	1780	1312	1636	3018	4519
ENSG00000152620	NADK2	protein_coding	NAD kinase 2, mitochondrial [Source:HGNC Symbol;Acc:HGNC:26404]	467.841	-1.1486	0.219951	5.22207	1.76938e-07	1.644e-06	435	601	538	426	569	696	643	424	256	186
ENSG00000204370	SDHD	protein_coding	succinate dehydrogenase complex subunit D [Source:HGNC Symbol;Acc:HGNC:10683]	724.648	-1.97665	0.378523	5.222	1.77002e-07	1.644e-06	691	934	714	1254	1331	615	594	827	271	139
ENSG00000125755	SYMPK	protein_coding	symplekin [Source:HGNC Symbol;Acc:HGNC:22935]	1604.4	1.40147	0.268422	-5.22115	1.77817e-07	1.65065e-06	1117	1361	1224	1214	1168	1422	1201	1192	2019	3676
ENSG00000088854	C20orf194	protein_coding	chromosome 20 open reading frame 194 [Source:HGNC Symbol;Acc:HGNC:17721]	1505.77	-1.05113	0.201329	5.22094	1.7802e-07	1.65162e-06	1519	1656	1989	1542	1563	1632	1886	1922	890	624
ENSG00000137818	RPLP1	protein_coding	ribosomal protein lateral stalk subunit P1 [Source:HGNC Symbol;Acc:HGNC:10372]	4696.63	2.30218	0.441004	-5.22032	1.78611e-07	1.65618e-06	2287	3490	2352	3071	2597	3529	2182	2158	4634	17864
ENSG00000167261	DPEP2	protein_coding	dipeptidase 2 [Source:HGNC Symbol;Acc:HGNC:23028]	55.7941	2.33316	0.446982	-5.21981	1.79104e-07	1.65982e-06	16	31	25	20	24	68	33	38	178	114
ENSG00000234773		transcribed_unprocessed_pseudogene		90.9823	-2.38725	0.457415	5.21901	1.79882e-07	1.66611e-06	124	84	133	102	82	103	171	85	10	27
ENSG00000059378	PARP12	protein_coding	poly(ADP-ribose) polymerase family member 12 [Source:HGNC Symbol;Acc:HGNC:21919]	681.686	1.59801	0.306404	-5.21538	1.83444e-07	1.69815e-06	378	693	528	293	449	702	607	372	1574	1163
ENSG00000108262	GIT1	protein_coding	GIT ArfGAP 1 [Source:HGNC Symbol;Acc:HGNC:4272]	704.337	1.75266	0.336079	-5.21501	1.83803e-07	1.69959e-06	442	629	486	463	489	533	400	481	845	1998
ENSG00000109079	TNFAIP1	protein_coding	TNF alpha induced protein 1 [Source:HGNC Symbol;Acc:HGNC:11894]	1224.92	1.42549	0.273344	-5.21502	1.838e-07	1.69959e-06	952	1135	922	749	969	889	951	936	3397	1325
ENSG00000140678	ITGAX	protein_coding	integrin subunit alpha X [Source:HGNC Symbol;Acc:HGNC:6152]	566.791	3.18228	0.610339	-5.21395	1.8486e-07	1.70841e-06	205	186	158	43	152	559	278	210	1873	1751
ENSG00000124614	RPS10	protein_coding	ribosomal protein S10 [Source:HGNC Symbol;Acc:HGNC:10383]	154.124	1.78094	0.341581	-5.21382	1.84991e-07	1.70868e-06	76	158	92	136	110	113	83	87	230	407
ENSG00000073282	TP63	protein_coding	tumor protein p63 [Source:HGNC Symbol;Acc:HGNC:15979]	144.002	5.15313	0.988466	-5.21326	1.85555e-07	1.71294e-06	17	9	11	14	22	53	12	12	9	1074
ENSG00000126457	PRMT1	protein_coding	protein arginine methyltransferase 1 [Source:HGNC Symbol;Acc:HGNC:5187]	856.98	1.90266	0.36512	-5.21107	1.87759e-07	1.73233e-06	520	732	527	542	571	601	527	528	943	2686
ENSG00000197646	PDCD1LG2	protein_coding	programmed cell death 1 ligand 2 [Source:HGNC Symbol;Acc:HGNC:18731]	67.811	2.6942	0.517158	-5.20963	1.89217e-07	1.74481e-06	12	55	19	22	38	71	35	20	247	148
ENSG00000138119	MYOF	protein_coding	myoferlin [Source:HGNC Symbol;Acc:HGNC:3656]	3351.23	2.07709	0.398742	-5.20912	1.8974e-07	1.74867e-06	1772	3430	2553	1068	1330	3064	2319	1420	7536	8193
ENSG00000143816	WNT9A	protein_coding	Wnt family member 9A [Source:HGNC Symbol;Acc:HGNC:12778]	91.0692	4.33086	0.831449	-5.20881	1.90058e-07	1.75063e-06	14	7	43	8	24	19	24	15	30	610
ENSG00000214391	TUBAP2	processed_pseudogene	tubulin alpha pseudogene 2 [Source:HGNC Symbol;Acc:HGNC:14531]	14.0917	3.07579	0.590663	-5.20734	1.91565e-07	1.76354e-06	3	10	6	3	6	10	5	4	21	63
ENSG00000175938	ORAI3	protein_coding	ORAI calcium release-activated calcium modulator 3 [Source:HGNC Symbol;Acc:HGNC:28185]	157.04	1.46379	0.281219	-5.20515	1.93839e-07	1.78349e-06	91	148	108	167	137	104	91	107	285	302
ENSG00000153246	PLA2R1	protein_coding	phospholipase A2 receptor 1 [Source:HGNC Symbol;Acc:HGNC:9042]	1972.18	-2.0796	0.399542	5.20496	1.94033e-07	1.78429e-06	2747	1273	1977	2738	2643	1548	2919	2911	668	372
ENSG00000132003	ZSWIM4	protein_coding	zinc finger SWIM-type containing 4 [Source:HGNC Symbol;Acc:HGNC:25704]	513.511	2.35646	0.452805	-5.20414	1.94898e-07	1.79125e-06	339	403	274	198	199	355	360	192	612	1907
ENSG00000267254		antisense		56.0182	-2.07801	0.399847	5.197	2.02526e-07	1.86034e-06	70	66	72	76	43	53	86	72	16	13
ENSG00000091428	RAPGEF4	protein_coding	Rap guanine nucleotide exchange factor 4 [Source:HGNC Symbol;Acc:HGNC:16626]	208.626	-1.53366	0.295198	5.19535	2.04333e-07	1.87591e-06	271	203	187	254	255	226	267	286	100	56
ENSG00000153944	MSI2	protein_coding	musashi RNA binding protein 2 [Source:HGNC Symbol;Acc:HGNC:18585]	3482.61	-0.867765	0.167045	5.1948	2.04944e-07	1.88048e-06	3922	4003	4377	3677	3310	3997	4019	3963	2108	1777
ENSG00000258227	CLEC5A	protein_coding	C-type lectin domain containing 5A [Source:HGNC Symbol;Acc:HGNC:2054]	52.8737	2.12919	0.409967	-5.19356	2.06307e-07	1.89194e-06	30	44	14	26	39	20	51	35	146	111
ENSG00000087074	PPP1R15A	protein_coding	protein phosphatase 1 regulatory subunit 15A [Source:HGNC Symbol;Acc:HGNC:14375]	1413.18	2.43543	0.469104	-5.19166	2.08425e-07	1.91021e-06	977	704	717	631	798	948	615	727	1341	5687
ENSG00000123395	ATG101	protein_coding	autophagy related 101 [Source:HGNC Symbol;Acc:HGNC:25679]	308.87	1.93277	0.37229	-5.19157	2.08528e-07	1.91021e-06	208	244	174	210	241	175	166	197	370	957
ENSG00000220472		processed_pseudogene		54.4825	2.84811	0.548704	-5.19061	2.09602e-07	1.91893e-06	19	28	12	25	31	43	16	26	62	242
ENSG00000238197	PAXBP1-AS1	antisense	PAXBP1 antisense RNA 1 [Source:HGNC Symbol;Acc:HGNC:39603]	52.5779	-2.05449	0.395815	5.19052	2.0971e-07	1.91893e-06	50	66	88	59	49	56	67	72	19	9
ENSG00000145040	UCN2	protein_coding	urocortin 2 [Source:HGNC Symbol;Acc:HGNC:18414]	12.3709	3.32078	0.639972	-5.18894	2.11491e-07	1.93416e-06	1	6	4	2	3	10	9	2	61	24
ENSG00000175643	RMI2	protein_coding	RecQ mediated genome instability 2 [Source:HGNC Symbol;Acc:HGNC:28349]	86.6281	2.28424	0.440303	-5.18787	2.12713e-07	1.94427e-06	34	30	78	45	24	60	69	58	198	235
ENSG00000105793	GTPBP10	protein_coding	GTP binding protein 10 [Source:HGNC Symbol;Acc:HGNC:25106]	309.313	-1.3925	0.268428	5.18761	2.13007e-07	1.9459e-06	328	361	413	363	424	347	389	270	179	77
ENSG00000159445	THEM4	protein_coding	thioesterase superfamily member 4 [Source:HGNC Symbol;Acc:HGNC:17947]	357.118	-1.75743	0.338986	5.18436	2.16758e-07	1.97907e-06	342	487	470	594	384	366	343	415	174	62
ENSG00000132535	DLG4	protein_coding	discs large MAGUK scaffold protein 4 [Source:HGNC Symbol;Acc:HGNC:2903]	314.086	1.19935	0.231354	-5.18406	2.17102e-07	1.98113e-06	262	276	272	179	214	295	310	236	538	516
ENSG00000177674	AGTRAP	protein_coding	angiotensin II receptor associated protein [Source:HGNC Symbol;Acc:HGNC:13539]	479.263	1.88741	0.364426	-5.17912	2.22932e-07	2.03321e-06	243	350	221	438	541	303	242	220	1089	1031
ENSG00000167306	MYO5B	protein_coding	myosin VB [Source:HGNC Symbol;Acc:HGNC:7603]	1203.87	-2.03958	0.393918	5.17767	2.24674e-07	2.04799e-06	1471	1738	1122	1671	2050	1355	973	1239	523	147
ENSG00000128394	APOBEC3F	protein_coding	apolipoprotein B mRNA editing enzyme catalytic subunit 3F [Source:HGNC Symbol;Acc:HGNC:17356]	104.824	1.55381	0.300178	-5.17629	2.26346e-07	2.0621e-06	49	101	73	89	70	87	89	65	159	241
ENSG00000137492	THAP12	protein_coding	THAP domain containing 12 [Source:HGNC Symbol;Acc:HGNC:9440]	357.997	-0.861282	0.166393	5.17618	2.26474e-07	2.06214e-06	382	448	401	358	450	398	389	394	204	195
ENSG00000179523	EIF3J-DT	lincRNA	EIF3J divergent transcript [Source:HGNC Symbol;Acc:HGNC:48616]	161.885	-1.14263	0.220755	5.176	2.26698e-07	2.06305e-06	154	218	228	187	175	182	186	163	94	60
ENSG00000233762		processed_pseudogene		91.0938	2.32873	0.450085	-5.17397	2.29166e-07	2.08438e-06	33	52	45	49	71	68	60	38	105	338
ENSG00000168301	KCTD6	protein_coding	potassium channel tetramerization domain containing 6 [Source:HGNC Symbol;Acc:HGNC:22235]	181.662	-1.65424	0.319755	5.17347	2.29789e-07	2.0889e-06	215	185	193	293	238	187	203	199	89	38
ENSG00000095585	BLNK	protein_coding	B cell linker [Source:HGNC Symbol;Acc:HGNC:14211]	498.513	-2.09961	0.405898	5.17276	2.30667e-07	2.09574e-06	497	618	733	434	295	919	901	458	118	133
ENSG00000092841	MYL6	protein_coding	myosin light chain 6 [Source:HGNC Symbol;Acc:HGNC:7587]	4560.37	1.64395	0.317897	-5.17134	2.32421e-07	2.11053e-06	2899	4083	3496	2824	3253	3772	3163	2838	5450	12241
ENSG00000101350	KIF3B	protein_coding	kinesin family member 3B [Source:HGNC Symbol;Acc:HGNC:6320]	1850.67	-1.29465	0.250408	5.17017	2.33875e-07	2.12078e-06	2142	2271	1846	2450	2497	2067	1923	1964	1117	513
ENSG00000123384	LRP1	protein_coding	LDL receptor related protein 1 [Source:HGNC Symbol;Acc:HGNC:6692]	12758.2	2.58833	0.500631	-5.17013	2.33931e-07	2.12078e-06	5013	9494	4578	4389	5984	9719	7251	6318	12029	54141
ENSG00000234741	GAS5	processed_transcript	growth arrest specific 5 (non-protein coding) [Source:HGNC Symbol;Acc:HGNC:16355]	819.19	1.23207	0.238303	-5.17016	2.33892e-07	2.12078e-06	479	845	626	546	607	951	682	594	1710	1130
ENSG00000169607	CKAP2L	protein_coding	cytoskeleton associated protein 2 like [Source:HGNC Symbol;Acc:HGNC:26877]	30.9846	4.58558	0.88705	-5.16948	2.34751e-07	2.12704e-06	1	11	2	0	8	17	7	1	82	155
ENSG00000273703	HIST1H2BM	protein_coding	histone cluster 1 H2B family member m [Source:HGNC Symbol;Acc:HGNC:4750]	111.469	4.62299	0.89437	-5.16899	2.35368e-07	2.13148e-06	11	62	6	1	24	39	10	13	164	667
ENSG00000106483	SFRP4	protein_coding	secreted frizzled related protein 4 [Source:HGNC Symbol;Acc:HGNC:10778]	522.087	5.10016	0.986853	-5.16811	2.36472e-07	2.14032e-06	42	73	43	32	190	66	94	26	35	3877
ENSG00000132688	NES	protein_coding	nestin [Source:HGNC Symbol;Acc:HGNC:7756]	1161.91	-1.65037	0.319358	5.16777	2.36906e-07	2.14308e-06	1680	1078	1310	1613	1402	900	1333	1555	388	398
ENSG00000130822	PNCK	protein_coding	pregnancy up-regulated nonubiquitous CaM kinase [Source:HGNC Symbol;Acc:HGNC:13415]	83.1635	4.55274	0.881012	-5.16763	2.37082e-07	2.14351e-06	19	12	11	11	7	11	36	16	14	582
ENSG00000049130	KITLG	protein_coding	KIT ligand [Source:HGNC Symbol;Acc:HGNC:6343]	1013.27	-1.79869	0.348177	5.16602	2.39126e-07	2.15965e-06	1139	1115	1283	632	1031	2001	1455	1061	330	297
ENSG00000196923	PDLIM7	protein_coding	PDZ and LIM domain 7 [Source:HGNC Symbol;Acc:HGNC:22958]	1104.6	2.25249	0.436016	-5.16607	2.39072e-07	2.15965e-06	572	966	647	422	359	806	809	622	1462	3818
ENSG00000100906	NFKBIA	protein_coding	NFKB inhibitor alpha [Source:HGNC Symbol;Acc:HGNC:7797]	2122.46	1.99967	0.387169	-5.16484	2.40641e-07	2.17215e-06	1262	1289	1468	865	1664	1529	1172	1586	2687	6661
ENSG00000233006	MIR3936HG	processed_transcript	MIR3936 host gene [Source:HGNC Symbol;Acc:HGNC:40538]	286.774	-2.10909	0.408406	5.16421	2.4146e-07	2.17837e-06	377	270	511	363	224	272	397	337	113	38
ENSG00000132170	PPARG	protein_coding	peroxisome proliferator activated receptor gamma [Source:HGNC Symbol;Acc:HGNC:9236]	360.966	-0.824419	0.159644	5.1641	2.41595e-07	2.17841e-06	377	441	408	430	426	403	400	353	207	204
ENSG00000111348	ARHGDIB	protein_coding	Rho GDP dissociation inhibitor beta [Source:HGNC Symbol;Acc:HGNC:679]	909.045	1.92602	0.373293	-5.15955	2.47538e-07	2.22958e-06	359	845	420	377	713	1004	610	517	1865	2171
ENSG00000161642	ZNF385A	protein_coding	zinc finger protein 385A [Source:HGNC Symbol;Acc:HGNC:17521]	225.181	2.3349	0.452532	-5.15964	2.47427e-07	2.22958e-06	104	151	121	80	108	261	107	99	335	775
ENSG00000235297	FAUP1	processed_pseudogene	FAU, ubiquitin like and ribosomal protein S30 fusion pseudogene 1 [Source:HGNC Symbol;Acc:HGNC:17984]	291.121	1.9479	0.377561	-5.15916	2.48058e-07	2.23306e-06	147	210	160	199	199	252	174	181	336	919
ENSG00000176855	KRT18P28	processed_pseudogene	keratin 18 pseudogene 28 [Source:HGNC Symbol;Acc:HGNC:33397]	90.7142	4.38862	0.850838	-5.158	2.496e-07	2.24572e-06	11	43	16	14	23	19	11	15	14	625
ENSG00000123609	NMI	protein_coding	N-myc and STAT interactor [Source:HGNC Symbol;Acc:HGNC:7854]	175.919	1.80965	0.351019	-5.15543	2.53048e-07	2.27552e-06	91	166	112	97	121	181	143	63	530	252
ENSG00000105401	CDC37	protein_coding	cell division cycle 37 [Source:HGNC Symbol;Acc:HGNC:1735]	928.211	1.06364	0.206434	-5.15243	2.57137e-07	2.31104e-06	704	939	741	902	772	822	752	626	1288	1606
ENSG00000132341	RAN	protein_coding	RAN, member RAS oncogene family [Source:HGNC Symbol;Acc:HGNC:9846]	1039.87	1.05846	0.205444	-5.15205	2.57661e-07	2.31377e-06	691	1172	772	849	1044	991	794	737	2025	1314
ENSG00000168813	ZNF507	protein_coding	zinc finger protein 507 [Source:HGNC Symbol;Acc:HGNC:23783]	687.559	-0.97938	0.190097	5.152	2.57717e-07	2.31377e-06	768	795	842	748	703	768	907	708	453	274
ENSG00000256663		processed_pseudogene		14.2404	2.6027	0.505253	-5.15128	2.58714e-07	2.32146e-06	6	7	7	2	8	7	15	6	34	44
ENSG00000197712	FAM114A1	protein_coding	family with sequence similarity 114 member A1 [Source:HGNC Symbol;Acc:HGNC:25087]	453.439	1.11996	0.217491	-5.14945	2.6125e-07	2.34296e-06	348	457	356	333	399	478	399	258	919	580
ENSG00000269939	PCF11-AS1	lincRNA	PCF11 antisense RNA 1 [Source:HGNC Symbol;Acc:HGNC:52263]	49.0151	-2.10144	0.408158	5.1486	2.62438e-07	2.35235e-06	55	53	59	78	54	41	70	61	14	11
ENSG00000171631	P2RY6	protein_coding	pyrimidinergic receptor P2Y6 [Source:HGNC Symbol;Acc:HGNC:8543]	293.923	3.11598	0.605227	-5.14846	2.62637e-07	2.35286e-06	73	189	45	49	148	158	115	181	387	1363
ENSG00000131459	GFPT2	protein_coding	glutamine-fructose-6-phosphate transaminase 2 [Source:HGNC Symbol;Acc:HGNC:4242]	323.013	2.29659	0.446088	-5.14829	2.62878e-07	2.35376e-06	172	190	174	51	280	225	238	161	858	784
ENSG00000244437	IGKV3-15	IG_V_gene	immunoglobulin kappa variable 3-15 [Source:HGNC Symbol;Acc:HGNC:5816]	120.362	4.0909	0.794638	-5.14814	2.63086e-07	2.35436e-06	34	37	54	1	44	42	7	17	331	543
ENSG00000243364	EFNA4	protein_coding	ephrin A4 [Source:HGNC Symbol;Acc:HGNC:3224]	62.4879	2.53786	0.493016	-5.14762	2.63814e-07	2.35961e-06	28	34	41	33	36	38	24	27	59	261
ENSG00000168286	THAP11	protein_coding	THAP domain containing 11 [Source:HGNC Symbol;Acc:HGNC:23194]	267.892	1.49122	0.289754	-5.14649	2.6541e-07	2.37261e-06	168	261	181	204	223	208	161	208	365	625
ENSG00000066322	ELOVL1	protein_coding	ELOVL fatty acid elongase 1 [Source:HGNC Symbol;Acc:HGNC:14418]	686.037	1.92748	0.374633	-5.14497	2.67565e-07	2.39059e-06	316	583	387	541	578	473	381	364	861	2088
ENSG00000163743	RCHY1	protein_coding	ring finger and CHY zinc finger domain containing 1 [Source:HGNC Symbol;Acc:HGNC:17479]	365.729	-1.23316	0.239689	5.14484	2.67747e-07	2.39094e-06	394	445	405	446	439	437	440	379	236	99
ENSG00000140854	KATNB1	protein_coding	katanin regulatory subunit B1 [Source:HGNC Symbol;Acc:HGNC:6217]	193.919	1.46604	0.284966	-5.14461	2.68077e-07	2.3926e-06	116	191	130	143	129	155	163	151	264	446
ENSG00000122254	HS3ST2	protein_coding	heparan sulfate-glucosamine 3-sulfotransferase 2 [Source:HGNC Symbol;Acc:HGNC:5195]	27.9807	4.4399	0.863067	-5.14433	2.68477e-07	2.39489e-06	8	12	1	1	6	7	5	5	14	186
ENSG00000221539	SNORD99	snoRNA	small nucleolar RNA, C/D box 99 [Source:HGNC Symbol;Acc:HGNC:32762]	19.411	3.78327	0.735513	-5.14371	2.69361e-07	2.40149e-06	4	3	5	4	9	10	6	4	141	10
ENSG00000069431	ABCC9	protein_coding	ATP binding cassette subfamily C member 9 [Source:HGNC Symbol;Acc:HGNC:60]	966.933	-2.1428	0.41671	5.14219	2.71554e-07	2.41975e-06	890	2216	1112	635	719	1542	1499	927	319	171
ENSG00000168310	IRF2	protein_coding	interferon regulatory factor 2 [Source:HGNC Symbol;Acc:HGNC:6117]	489.378	1.07905	0.209888	-5.1411	2.73139e-07	2.43257e-06	290	464	405	453	458	506	395	327	950	634
ENSG00000049246	PER3	protein_coding	period circadian regulator 3 [Source:HGNC Symbol;Acc:HGNC:8847]	969.791	-2.00682	0.390361	5.14092	2.73394e-07	2.43354e-06	982	792	1671	1801	822	983	1343	896	235	282
ENSG00000142541	RPL13A	protein_coding	ribosomal protein L13a [Source:HGNC Symbol;Acc:HGNC:10304]	7845.81	2.25136	0.438017	-5.13988	2.74911e-07	2.44574e-06	3399	6380	3467	5444	4951	6356	3552	3483	8800	28402
ENSG00000103145	HCFC1R1	protein_coding	host cell factor C1 regulator 1 [Source:HGNC Symbol;Acc:HGNC:21198]	368.781	1.59721	0.310768	-5.13955	2.75397e-07	2.44876e-06	233	410	270	264	299	260	236	195	514	906
ENSG00000053747	LAMA3	protein_coding	laminin subunit alpha 3 [Source:HGNC Symbol;Acc:HGNC:6483]	727.372	3.17144	0.617129	-5.13902	2.76176e-07	2.45437e-06	222	346	595	132	208	301	350	157	694	3639
ENSG00000183049	CAMK1D	protein_coding	calcium/calmodulin dependent protein kinase ID [Source:HGNC Symbol;Acc:HGNC:19341]	321.943	1.72982	0.336639	-5.1385	2.76941e-07	2.45986e-06	153	311	265	182	194	297	251	169	467	837
ENSG00000263753	LINC00667	lincRNA	long intergenic non-protein coding RNA 667 [Source:HGNC Symbol;Acc:HGNC:27906]	479.936	-1.17993	0.229683	5.13721	2.78847e-07	2.47547e-06	492	577	498	630	645	494	572	513	297	154
ENSG00000250722	SELENOP	protein_coding	selenoprotein P [Source:HGNC Symbol;Acc:HGNC:10751]	5296.92	-2.48426	0.483668	5.13629	2.8022e-07	2.48634e-06	4791	6799	3038	12239	10266	6114	3906	4783	1342	792
ENSG00000072954	TMEM38A	protein_coding	transmembrane protein 38A [Source:HGNC Symbol;Acc:HGNC:28462]	73.9302	-2.11313	0.411518	5.13498	2.82179e-07	2.50239e-06	57	89	119	114	80	71	69	113	17	20
ENSG00000162244	RPL29	protein_coding	ribosomal protein L29 [Source:HGNC Symbol;Acc:HGNC:10331]	1706.19	2.25947	0.440069	-5.13436	2.83099e-07	2.50921e-06	752	1435	650	1423	1222	1104	666	759	2289	5889
ENSG00000173156	RHOD	protein_coding	ras homolog family member D [Source:HGNC Symbol;Acc:HGNC:670]	391.479	3.93085	0.765642	-5.13406	2.83555e-07	2.51191e-06	86	148	137	103	86	114	88	77	68	2535
ENSG00000105374	NKG7	protein_coding	natural killer cell granule protein 7 [Source:HGNC Symbol;Acc:HGNC:7830]	96.0889	3.69427	0.719708	-5.13301	2.85151e-07	2.52471e-06	8	92	11	9	23	49	26	24	496	207
ENSG00000167315	ACAA2	protein_coding	acetyl-CoA acyltransferase 2 [Source:HGNC Symbol;Acc:HGNC:83]	1524.86	-3.17121	0.617993	5.13146	2.87503e-07	2.54419e-06	1568	1622	949	4089	3557	1071	1008	1242	307	92
ENSG00000160570	DEDD2	protein_coding	death effector domain containing 2 [Source:HGNC Symbol;Acc:HGNC:24450]	326.343	1.94046	0.378183	-5.131	2.88206e-07	2.54905e-06	205	188	215	216	236	248	192	200	365	1036
ENSG00000134574	DDB2	protein_coding	damage specific DNA binding protein 2 [Source:HGNC Symbol;Acc:HGNC:2718]	319.006	1.8454	0.359808	-5.12886	2.91506e-07	2.57687e-06	127	260	275	187	163	328	235	164	518	837
ENSG00000004399	PLXND1	protein_coding	plexin D1 [Source:HGNC Symbol;Acc:HGNC:9107]	2565.94	1.94162	0.378623	-5.12812	2.92654e-07	2.58566e-06	1190	1920	1691	1516	1271	2314	2095	1494	3160	7910
ENSG00000245849	RAD51-AS1	processed_transcript	RAD51 antisense RNA 1 (head to head) [Source:HGNC Symbol;Acc:HGNC:48621]	176.546	-1.53702	0.299731	5.12801	2.92821e-07	2.58576e-06	202	199	215	282	170	151	222	212	73	57
ENSG00000154144	TBRG1	protein_coding	transforming growth factor beta regulator 1 [Source:HGNC Symbol;Acc:HGNC:29551]	725.938	-0.864579	0.168614	5.12756	2.93514e-07	2.59051e-06	731	854	788	806	976	770	773	827	450	363
ENSG00000152213	ARL11	protein_coding	ADP ribosylation factor like GTPase 11 [Source:HGNC Symbol;Acc:HGNC:24046]	35.2655	2.70486	0.52755	-5.12721	2.94065e-07	2.59399e-06	5	31	15	9	19	35	18	9	122	83
ENSG00000113810	SMC4	protein_coding	structural maintenance of chromosomes 4 [Source:HGNC Symbol;Acc:HGNC:14013]	463.761	1.82958	0.356872	-5.1267	2.94868e-07	2.5997e-06	282	312	347	176	249	554	382	231	1066	949
ENSG00000160691	SHC1	protein_coding	SHC adaptor protein 1 [Source:HGNC Symbol;Acc:HGNC:10840]	1640.95	2.36878	0.462102	-5.12609	2.95822e-07	2.60599e-06	859	1130	730	745	868	1262	865	902	1487	6506
ENSG00000184384	MAML2	protein_coding	mastermind like transcriptional coactivator 2 [Source:HGNC Symbol;Acc:HGNC:16259]	1508.39	-1.08045	0.210777	5.12604	2.95893e-07	2.60599e-06	1734	1892	1530	1805	1684	1734	1872	1548	615	829
ENSG00000154920	EME1	protein_coding	essential meiotic structure-specific endonuclease 1 [Source:HGNC Symbol;Acc:HGNC:24965]	12.822	3.21816	0.628179	-5.123	3.00718e-07	2.64708e-06	2	3	6	3	3	11	10	2	61	25
ENSG00000112715	VEGFA	protein_coding	vascular endothelial growth factor A [Source:HGNC Symbol;Acc:HGNC:12680]	5556.62	1.77651	0.346838	-5.12201	3.02288e-07	2.6595e-06	4521	2584	3048	4269	3543	4586	3842	3961	17741	6869
ENSG00000235472	EIF4A1P7	processed_pseudogene	eukaryotic translation initiation factor 4A1 pseudogene 7 [Source:HGNC Symbol;Acc:HGNC:37926]	57.9929	1.97368	0.385466	-5.12024	3.05141e-07	2.68318e-06	21	46	25	40	45	55	41	30	200	76
ENSG00000116701	NCF2	protein_coding	neutrophil cytosolic factor 2 [Source:HGNC Symbol;Acc:HGNC:7661]	275.548	3.13136	0.611648	-5.11955	3.06259e-07	2.69159e-06	76	150	56	43	99	280	122	77	1501	350
ENSG00000176454	LPCAT4	protein_coding	lysophosphatidylcholine acyltransferase 4 [Source:HGNC Symbol;Acc:HGNC:30059]	228.644	1.61	0.314517	-5.11895	3.07238e-07	2.69877e-06	120	195	192	105	135	240	192	158	393	505
ENSG00000227354	RBM26-AS1	antisense	RBM26 antisense RNA 1 [Source:HGNC Symbol;Acc:HGNC:39805]	47.2014	-2.06966	0.404382	5.11807	3.08671e-07	2.7085e-06	34	61	61	72	59	65	61	46	18	7
ENSG00000235275	KRT18P16	processed_pseudogene	keratin 18 pseudogene 16 [Source:HGNC Symbol;Acc:HGNC:33384]	52.8752	4.21538	0.823614	-5.11815	3.08552e-07	2.7085e-06	19	14	11	8	17	12	12	3	14	352
ENSG00000135094	SDS	protein_coding	serine dehydratase [Source:HGNC Symbol;Acc:HGNC:10691]	97.1558	4.98245	0.973629	-5.1174	3.09776e-07	2.71677e-06	10	9	4	1	10	64	15	2	285	487
ENSG00000112033	PPARD	protein_coding	peroxisome proliferator activated receptor delta [Source:HGNC Symbol;Acc:HGNC:9235]	612.15	1.62528	0.317675	-5.11617	3.11807e-07	2.73315e-06	456	485	372	299	481	582	411	454	866	1517
ENSG00000173542	MOB1B	protein_coding	MOB kinase activator 1B [Source:HGNC Symbol;Acc:HGNC:29801]	1622.67	-1.54028	0.301259	5.11282	3.17384e-07	2.78057e-06	1959	1747	2146	1413	2256	2208	1755	1784	888	344
ENSG00000145990	GFOD1	protein_coding	glucose-fructose oxidoreductase domain containing 1 [Source:HGNC Symbol;Acc:HGNC:21096]	380.329	1.53883	0.301007	-5.11227	3.18305e-07	2.78718e-06	199	309	426	204	232	270	340	281	716	750
ENSG00000177663	IL17RA	protein_coding	interleukin 17 receptor A [Source:HGNC Symbol;Acc:HGNC:5985]	576.514	1.28144	0.250711	-5.11121	3.20108e-07	2.80149e-06	359	580	433	351	426	620	543	389	904	1080
ENSG00000108557	RAI1	protein_coding	retinoic acid induced 1 [Source:HGNC Symbol;Acc:HGNC:9834]	1051.49	1.47572	0.288748	-5.11074	3.20893e-07	2.80689e-06	735	983	808	668	628	938	820	786	1382	2470
ENSG00000223803	RPS20P14	processed_pseudogene	ribosomal protein S20 pseudogene 14 [Source:HGNC Symbol;Acc:HGNC:36692]	64.316	1.28919	0.252306	-5.10961	3.22827e-07	2.82233e-06	35	56	59	60	45	61	46	48	129	98
ENSG00000188305	PEAK3	protein_coding	PEAK family member 3 [Source:HGNC Symbol;Acc:HGNC:24793]	17.4112	2.27216	0.44485	-5.1077	3.261e-07	2.84944e-06	14	9	16	7	12	5	8	9	42	45
ENSG00000125637	PSD4	protein_coding	pleckstrin and Sec7 domain containing 4 [Source:HGNC Symbol;Acc:HGNC:19096]	861.478	2.09189	0.409609	-5.10704	3.27242e-07	2.85792e-06	463	641	691	428	388	678	546	455	971	2917
ENSG00000127663	KDM4B	protein_coding	lysine demethylase 4B [Source:HGNC Symbol;Acc:HGNC:29136]	1254.86	1.48905	0.291585	-5.10675	3.27741e-07	2.85928e-06	823	922	1073	925	790	976	1031	992	1626	2990
ENSG00000162490	DRAXIN	protein_coding	dorsal inhibitory axon guidance protein [Source:HGNC Symbol;Acc:HGNC:25054]	15.7992	2.94999	0.577661	-5.10678	3.27701e-07	2.85928e-06	1	7	3	9	6	7	7	15	62	36
ENSG00000149923	PPP4C	protein_coding	protein phosphatase 4 catalytic subunit [Source:HGNC Symbol;Acc:HGNC:9319]	613.238	1.89265	0.370649	-5.10632	3.28497e-07	2.86439e-06	377	532	366	453	438	392	343	362	691	1900
ENSG00000001561	ENPP4	protein_coding	ectonucleotide pyrophosphatase/phosphodiesterase 4 [Source:HGNC Symbol;Acc:HGNC:3359]	473.818	-1.81956	0.356369	5.10583	3.29352e-07	2.86833e-06	556	585	608	473	755	567	559	433	239	65
ENSG00000102805	CLN5	protein_coding	CLN5, intracellular trafficking protein [Source:HGNC Symbol;Acc:HGNC:2076]	716.352	-1.49445	0.292699	5.10576	3.29466e-07	2.86833e-06	735	881	934	794	840	847	912	795	424	139
ENSG00000139193	CD27	protein_coding	CD27 molecule [Source:HGNC Symbol;Acc:HGNC:11922]	40.8115	3.58249	0.701645	-5.10584	3.2933e-07	2.86833e-06	3	17	25	1	14	26	15	6	145	137
ENSG00000168672	FAM84B	protein_coding	family with sequence similarity 84 member B [Source:HGNC Symbol;Acc:HGNC:24166]	1490.15	-1.22039	0.239056	5.10506	3.30693e-07	2.87751e-06	1574	2077	1342	2001	2208	1722	1684	1223	783	564
ENSG00000156515	HK1	protein_coding	hexokinase 1 [Source:HGNC Symbol;Acc:HGNC:4922]	1663.64	1.71815	0.336678	-5.10324	3.33882e-07	2.90375e-06	1132	1664	1318	796	658	1416	1355	1064	2946	3857
ENSG00000170873	MTSS1	protein_coding	MTSS1, I-BAR domain containing [Source:HGNC Symbol;Acc:HGNC:20443]	1461.82	-1.4958	0.293157	5.10238	3.35405e-07	2.91547e-06	1446	1497	1749	2223	1657	1476	1933	1703	416	654
ENSG00000162415	ZSWIM5	protein_coding	zinc finger SWIM-type containing 5 [Source:HGNC Symbol;Acc:HGNC:29299]	199.356	-1.60471	0.314529	5.10195	3.36173e-07	2.92062e-06	210	229	183	309	317	193	197	240	88	54
ENSG00000138029	HADHB	protein_coding	hydroxyacyl-CoA dehydrogenase trifunctional multienzyme complex subunit beta [Source:HGNC Symbol;Acc:HGNC:4803]	2110.2	-1.14534	0.224522	5.10124	3.37434e-07	2.93005e-06	2170	2795	2205	3115	2732	2164	2036	2185	1213	795
ENSG00000180644	PRF1	protein_coding	perforin 1 [Source:HGNC Symbol;Acc:HGNC:9360]	148.72	3.49293	0.684971	-5.09939	3.40756e-07	2.95735e-06	19	160	41	17	22	84	48	26	604	422
ENSG00000143036	SLC44A3	protein_coding	solute carrier family 44 member 3 [Source:HGNC Symbol;Acc:HGNC:28689]	526.46	-2.10374	0.412627	5.09839	3.42551e-07	2.97139e-06	472	963	755	1076	566	479	392	421	169	103
ENSG00000156869	FRRS1	protein_coding	ferric chelate reductase 1 [Source:HGNC Symbol;Acc:HGNC:27622]	156.343	1.32566	0.260044	-5.09784	3.43551e-07	2.97852e-06	111	91	150	125	122	147	143	94	334	229
ENSG00000131469	RPL27	protein_coding	ribosomal protein L27 [Source:HGNC Symbol;Acc:HGNC:10328]	1648.43	1.85406	0.363735	-5.09729	3.44548e-07	2.98561e-06	851	1558	873	1519	1330	1306	693	804	2734	4296
ENSG00000091136	LAMB1	protein_coding	laminin subunit beta 1 [Source:HGNC Symbol;Acc:HGNC:6486]	7552.69	1.00207	0.196612	-5.09669	3.45645e-07	2.99314e-06	6220	7320	6450	5195	6007	7442	7346	5667	15127	8648
ENSG00000244313		processed_pseudogene		68.3515	2.02301	0.396931	-5.09662	3.45776e-07	2.99314e-06	39	57	39	35	41	54	39	44	82	221
ENSG00000079482	OPHN1	protein_coding	oligophrenin 1 [Source:HGNC Symbol;Acc:HGNC:8148]	466.53	-1.28732	0.252636	5.09554	3.4775e-07	3.00866e-06	477	544	771	522	436	509	576	493	246	160
ENSG00000160145	KALRN	protein_coding	kalirin RhoGEF kinase [Source:HGNC Symbol;Acc:HGNC:4814]	813.794	-1.47759	0.290033	5.09455	3.49576e-07	3.02132e-06	796	1063	1220	728	737	847	1266	992	408	225
ENSG00000197816	CCDC180	protein_coding	coiled-coil domain containing 180 [Source:HGNC Symbol;Acc:HGNC:29303]	79.7163	-1.84654	0.362451	5.0946	3.49483e-07	3.02132e-06	96	74	105	120	88	79	96	99	35	14
ENSG00000170006	TMEM154	protein_coding	transmembrane protein 154 [Source:HGNC Symbol;Acc:HGNC:26489]	195.633	3.51429	0.690079	-5.09259	3.53211e-07	3.05115e-06	50	73	67	15	47	147	88	41	1290	153
ENSG00000090621	PABPC4	protein_coding	poly(A) binding protein cytoplasmic 4 [Source:HGNC Symbol;Acc:HGNC:8557]	1954.57	1.49002	0.292595	-5.09244	3.53482e-07	3.05192e-06	1248	1751	1445	1283	1496	1777	1424	1376	2402	4767
ENSG00000134769	DTNA	protein_coding	dystrobrevin alpha [Source:HGNC Symbol;Acc:HGNC:3057]	214.228	-1.38075	0.27116	5.09202	3.54265e-07	3.0571e-06	249	281	302	183	240	252	217	274	116	61
ENSG00000122574	WIPF3	protein_coding	WAS/WASL interacting protein family member 3 [Source:HGNC Symbol;Acc:HGNC:22004]	128.569	-2.07245	0.407072	5.09111	3.55972e-07	3.07024e-06	143	162	192	177	113	93	147	204	24	41
ENSG00000175602	CCDC85B	protein_coding	coiled-coil domain containing 85B [Source:HGNC Symbol;Acc:HGNC:24926]	158.74	2.18372	0.429076	-5.08936	3.59267e-07	3.09705e-06	78	134	78	90	83	94	141	69	185	554
ENSG00000237172	B3GNT9	protein_coding	UDP-GlcNAc:betaGal beta-1,3-N-acetylglucosaminyltransferase 9 [Source:HGNC Symbol;Acc:HGNC:28714]	269.064	1.15611	0.227189	-5.08876	3.60414e-07	3.10533e-06	175	264	204	216	257	225	216	216	372	500
ENSG00000178860	MSC	protein_coding	musculin [Source:HGNC Symbol;Acc:HGNC:7321]	132.992	3.15744	0.620517	-5.08841	3.61077e-07	3.10944e-06	59	106	39	15	38	95	38	39	181	619
ENSG00000124562	SNRPC	protein_coding	small nuclear ribonucleoprotein polypeptide C [Source:HGNC Symbol;Acc:HGNC:11157]	252.558	1.86227	0.366027	-5.08778	3.62275e-07	3.11815e-06	131	200	138	249	210	159	143	128	361	709
ENSG00000262160		antisense		202.579	-1.18467	0.232891	5.08682	3.64111e-07	3.13233e-06	228	246	276	216	222	187	271	218	95	90
ENSG00000158773	USF1	protein_coding	upstream transcription factor 1 [Source:HGNC Symbol;Acc:HGNC:12593]	479.06	1.36717	0.268807	-5.08606	3.65569e-07	3.14325e-06	304	412	294	396	376	431	370	400	652	1035
ENSG00000054967	RELT	protein_coding	RELT, TNF receptor [Source:HGNC Symbol;Acc:HGNC:13764]	278.31	2.64386	0.519897	-5.08536	3.66938e-07	3.15178e-06	137	138	85	49	113	311	201	91	856	716
ENSG00000203867	RBM20	protein_coding	RNA binding motif protein 20 [Source:HGNC Symbol;Acc:HGNC:27424]	87.5278	-2.25655	0.443734	5.08536	3.66926e-07	3.15178e-06	104	114	164	97	105	68	78	116	12	27
ENSG00000033100	CHPF2	protein_coding	chondroitin polymerizing factor 2 [Source:HGNC Symbol;Acc:HGNC:29270]	994.316	1.89681	0.373003	-5.08522	3.67198e-07	3.15238e-06	567	841	670	542	598	795	685	601	1088	3113
ENSG00000132570	PCBD2	protein_coding	pterin-4 alpha-carbinolamine dehydratase 2 [Source:HGNC Symbol;Acc:HGNC:24474]	410.676	-1.37988	0.271365	5.08496	3.67712e-07	3.15517e-06	393	442	561	602	450	392	500	481	222	118
ENSG00000138078	PREPL	protein_coding	prolyl endopeptidase like [Source:HGNC Symbol;Acc:HGNC:30228]	1676.4	-1.70198	0.334722	5.08477	3.68075e-07	3.15666e-06	2019	1870	2473	1742	1729	1924	2304	1830	886	272
ENSG00000158717	RNF166	protein_coding	ring finger protein 166 [Source:HGNC Symbol;Acc:HGNC:28856]	279.728	1.47141	0.289387	-5.08457	3.68461e-07	3.15835e-06	151	241	215	136	207	338	218	199	600	465
ENSG00000131653	TRAF7	protein_coding	TNF receptor associated factor 7 [Source:HGNC Symbol;Acc:HGNC:20456]	880.622	1.86199	0.366228	-5.08424	3.69109e-07	3.16227e-06	478	738	448	775	664	611	509	515	1095	2605
ENSG00000214783	POLR2J4	processed_transcript	RNA polymerase II subunit J4, pseudogene [Source:HGNC Symbol;Acc:HGNC:28195]	41.9204	-2.19602	0.431965	5.0838	3.69967e-07	3.16799e-06	51	52	39	59	35	49	64	56	10	10
ENSG00000100815	TRIP11	protein_coding	thyroid hormone receptor interactor 11 [Source:HGNC Symbol;Acc:HGNC:12305]	1114.43	-1.37932	0.271402	5.0822	3.73089e-07	3.19145e-06	1538	1313	1210	940	1212	1361	1748	1072	579	341
ENSG00000282851	BISPR	lincRNA	BST2 interferon stimulated positive regulator (non-protein coding) [Source:HGNC Symbol;Acc:HGNC:51290]	56.4179	1.69291	0.333103	-5.08223	3.7302e-07	3.19145e-06	22	56	37	33	52	53	47	24	127	107
ENSG00000237188		antisense		70.2888	-1.73534	0.341486	5.08173	3.74017e-07	3.19775e-06	90	69	102	96	82	72	88	67	30	16
ENSG00000123159	GIPC1	protein_coding	GIPC PDZ domain containing family member 1 [Source:HGNC Symbol;Acc:HGNC:1226]	918.964	2.02173	0.397868	-5.08142	3.74618e-07	3.20125e-06	495	701	680	585	547	615	620	446	946	3092
ENSG00000156482	RPL30	protein_coding	ribosomal protein L30 [Source:HGNC Symbol;Acc:HGNC:10333]	2112.54	1.52412	0.299945	-5.08131	3.74845e-07	3.20154e-06	1313	1997	1254	2029	1870	1734	1164	1273	3249	4718
ENSG00000152082	MZT2B	protein_coding	mitotic spindle organizing protein 2B [Source:HGNC Symbol;Acc:HGNC:25886]	427.29	2.12891	0.418998	-5.08096	3.75525e-07	3.20474e-06	219	317	233	357	282	264	197	224	468	1481
ENSG00000161904	LEMD2	protein_coding	LEM domain containing 2 [Source:HGNC Symbol;Acc:HGNC:21244]	899.421	1.27283	0.250511	-5.08092	3.75604e-07	3.20474e-06	656	785	676	695	674	840	694	721	1154	1884
ENSG00000158352	SHROOM4	protein_coding	shroom family member 4 [Source:HGNC Symbol;Acc:HGNC:29215]	1027.98	-1.49921	0.295076	5.08076	3.75922e-07	3.20582e-06	973	1281	1036	1739	1295	923	1209	1189	521	270
ENSG00000106366	SERPINE1	protein_coding	serpin family E member 1 [Source:HGNC Symbol;Acc:HGNC:8583]	4802.21	3.33902	0.657338	-5.07961	3.78202e-07	3.22361e-06	2633	2282	2001	311	2162	915	1778	1767	6376	23522
ENSG00000135372	NAT10	protein_coding	N-acetyltransferase 10 [Source:HGNC Symbol;Acc:HGNC:29830]	665.304	0.669465	0.131802	-5.07933	3.78761e-07	3.22673e-06	572	693	639	613	609	581	614	553	919	828
ENSG00000120217	CD274	protein_coding	CD274 molecule [Source:HGNC Symbol;Acc:HGNC:17635]	104.274	2.01944	0.397592	-5.07918	3.79077e-07	3.22777e-06	56	53	85	37	61	105	77	58	365	139
ENSG00000100526	CDKN3	protein_coding	cyclin dependent kinase inhibitor 3 [Source:HGNC Symbol;Acc:HGNC:1791]	18.9518	3.66254	0.721561	-5.07586	3.85752e-07	3.28293e-06	1	13	0	5	6	14	6	3	74	60
ENSG00000052795	FNIP2	protein_coding	folliculin interacting protein 2 [Source:HGNC Symbol;Acc:HGNC:29280]	2402.81	-1.59518	0.314315	5.07511	3.8728e-07	3.29257e-06	2898	2189	2158	3506	3749	2659	2139	3211	1029	690
ENSG00000181788	SIAH2	protein_coding	siah E3 ubiquitin protein ligase 2 [Source:HGNC Symbol;Acc:HGNC:10858]	408.345	2.01907	0.397831	-5.0752	3.87085e-07	3.29257e-06	228	328	225	233	355	247	191	272	482	1322
ENSG00000137193	PIM1	protein_coding	Pim-1 proto-oncogene, serine/threonine kinase [Source:HGNC Symbol;Acc:HGNC:8986]	1210.97	2.80452	0.55265	-5.07467	3.8816e-07	3.29837e-06	762	663	389	273	501	795	585	544	1079	5548
ENSG00000219607	PPP1R3G	protein_coding	protein phosphatase 1 regulatory subunit 3G [Source:HGNC Symbol;Acc:HGNC:14945]	43.3341	2.20348	0.4343	-5.07363	3.90297e-07	3.31484e-06	17	50	34	18	23	17	32	18	82	127
ENSG00000073737	DHRS9	protein_coding	dehydrogenase/reductase 9 [Source:HGNC Symbol;Acc:HGNC:16888]	52.0087	4.82792	0.951596	-5.0735	3.90572e-07	3.31549e-06	0	13	2	1	7	26	13	6	377	72
ENSG00000172354	GNB2	protein_coding	G protein subunit beta 2 [Source:HGNC Symbol;Acc:HGNC:4398]	1676.85	1.58959	0.313504	-5.07039	3.96993e-07	3.36828e-06	1054	1620	1136	1143	1185	1437	1176	1098	2016	4362
ENSG00000165689	ENTR1	protein_coding	endosome associated trafficking regulator 1 [Source:HGNC Symbol;Acc:HGNC:10667]	306.542	0.897868	0.1771	-5.06985	3.98133e-07	3.37623e-06	234	308	249	289	315	245	253	249	472	427
ENSG00000064225	ST3GAL6	protein_coding	ST3 beta-galactoside alpha-2,3-sialyltransferase 6 [Source:HGNC Symbol;Acc:HGNC:18080]	335.491	-1.39816	0.275793	5.06961	3.98633e-07	3.37875e-06	357	315	409	445	363	397	407	426	189	87
ENSG00000245848	CEBPA	protein_coding	CCAAT enhancer binding protein alpha [Source:HGNC Symbol;Acc:HGNC:1833]	237.747	3.46492	0.683496	-5.06941	3.99052e-07	3.38059e-06	46	102	28	74	135	98	91	79	133	1349
ENSG00000144182	LIPT1	protein_coding	lipoyltransferase 1 [Source:HGNC Symbol;Acc:HGNC:29569]	71.1133	-1.57122	0.310006	5.06836	4.01259e-07	3.39755e-06	93	86	98	77	75	68	98	74	27	24
ENSG00000123179	EBPL	protein_coding	emopamil binding protein like [Source:HGNC Symbol;Acc:HGNC:18061]	169.741	2.31553	0.456992	-5.0669	4.04351e-07	3.422e-06	68	156	87	102	127	88	79	75	185	635
ENSG00000092421	SEMA6A	protein_coding	semaphorin 6A [Source:HGNC Symbol;Acc:HGNC:10738]	1066.42	1.44441	0.285076	-5.06675	4.04657e-07	3.42285e-06	883	979	520	951	882	713	720	829	1765	2160
ENSG00000049239	H6PD	protein_coding	hexose-6-phosphate dehydrogenase/glucose 1-dehydrogenase [Source:HGNC Symbol;Acc:HGNC:4795]	2431.4	1.48951	0.294151	-5.06375	4.11079e-07	3.47541e-06	1553	2681	1436	1804	1900	1975	1701	1672	3249	5714
ENSG00000106537	TSPAN13	protein_coding	tetraspanin 13 [Source:HGNC Symbol;Acc:HGNC:21643]	136.399	1.70077	0.335882	-5.06358	4.11447e-07	3.47676e-06	54	122	114	70	106	151	100	64	281	281
ENSG00000159840	ZYX	protein_coding	zyxin [Source:HGNC Symbol;Acc:HGNC:13200]	2190.8	2.21932	0.438415	-5.06215	4.14546e-07	3.50117e-06	1392	2210	1271	615	982	1652	1388	975	3265	7168
ENSG00000273542	HIST1H4K	protein_coding	histone cluster 1 H4 family member k [Source:HGNC Symbol;Acc:HGNC:4784]	26.9369	3.52212	0.695849	-5.06162	4.15713e-07	3.50925e-06	7	16	3	3	16	11	7	9	27	145
ENSG00000188158	NHS	protein_coding	NHS actin remodeling regulator [Source:HGNC Symbol;Acc:HGNC:7820]	1055.62	-1.3271	0.262223	5.06095	4.17166e-07	3.51973e-06	1454	1310	968	1105	1600	1119	1044	1186	552	346
[truncated: 14,696 more rows]

## Sheet: Table S1 SDE_PCG_FC1
ensembl_gene_id	hgnc_symbol	gene_biotype	description	baseMean	log2FoldChange	lfcSE	stat	pvalue	padj	No3	No4	No5	No6	No2	No7	No8	No9	Tu1	Tu2
[truncated: 5,296 more rows]

[truncated: 8 more sheets: Table S1 SDE_PCG_FC3, Table S1 SDE_PCG_FC6,  Table S2, Table S3, Table S4, Table S5, Table S6, Table S7]
